# Supplementary material for: Immunological Study of Reconstructed Common Ancestral Sequence of Adenovirus Hexon Protein
Source: Front Microbiol. 2021 Oct 27;12:717047. doi: 10.3389/fmicb.2021.717047 (PMC8578728; doi:10.3389/fmicb.2021.717047)
Supplement: Supplementary file 3 [file Data_Sheet_3.xlsx]

## Sheet: HAdvGnms959
TITLE: Complete Genome Sequences of Human Adenovirus Published on GenBank
Notes1：There were 959 complete genome sequences of human adenovirus in GenBank, including 7 species and 101 types, updated 2021-Aug-21
Notes2：NA. means Not Available
Notes3: Genome sequences of HAdv-80 and HAdv-90 had never been published. The genome sequence of HAdv-89 was incomplete.
NewID	Accession	Species	Type	Length(bp)	GenBank_Title
1	AC_000005	A	12	34125	Human mastadenovirus A, complete genome
2	NC_001460	A	12	34125	Human adenovirus A, complete genome
3	KX868289	A	12	33676	Human adenovirus 12 isolate GyK010, complete genome
4	X73487	A	12	34125	Human Adenovirus type 12 DNA, complete genome
5	GU191019	A	18	34177	Human adenovirus 18 isolate D.C., complete genome
6	MG872324	A	31	33667	Human adenovirus 31 isolate S75/2012, complete genome
7	KF268119	A	31	33802	Human adenovirus A strain human/USA/UFL_Adv31/2005/31[P31H31F31], complete genome
8	AM749299	A	31	33763	Human adenovirus type 31 complete genome, serotype 31
9	JF964962	A	61	33776	Human adenovirus 61 strain JPN/2004/5082/[P31/H-NEW/F31], complete genome
10	NC_011203	B	3	35343	Human adenovirus B1, complete genome
11	MW748641	B	3	35249	Human adenovirus B3 isolate BJ20160214, complete genome
12	MW748642	B	3	35253	Human adenovirus B3 isolate BJ20170281, complete genome
13	MW748643	B	3	35256	Human adenovirus B3 isolate BJ20170284, complete genome
14	MW748644	B	3	35236	Human adenovirus B3 isolate BJ20170287, complete genome
15	MW748645	B	3	35255	Human adenovirus B3 isolate BJ20170320, complete genome
16	MW748646	B	3	35258	Human adenovirus B3 isolate BJ20170379, complete genome
17	MW748647	B	3	35255	Human adenovirus B3 isolate BJ20180075, complete genome
18	MW748648	B	3	35253	Human adenovirus B3 isolate BJ20180080, complete genome
19	MW748649	B	3	35057	Human adenovirus B3 isolate BJ20180274, complete genome
20	MW748650	B	3	35264	Human adenovirus B3 isolate BJ20180444, complete genome
21	MW748651	B	3	35255	Human adenovirus B3 isolate BJ20180567, complete genome
22	MW748652	B	3	35053	Human adenovirus B3 isolate BJ20180581, complete genome
23	MW748653	B	3	35280	Human adenovirus B3 isolate BJ20180612, complete genome
24	MW748654	B	3	35264	Human adenovirus B3 isolate BJ20180641, complete genome
25	MW748655	B	3	35052	Human adenovirus B3 isolate BJ20180681, complete genome
26	MW748656	B	3	35257	Human adenovirus B3 isolate BJ20180705, complete genome
27	MW748657	B	3	35255	Human adenovirus B3 isolate BJ20180708, complete genome
28	MW748658	B	3	35257	Human adenovirus B3 isolate BJ20180718, complete genome
29	MW748659	B	3	35271	Human adenovirus B3 isolate BJ20180730, complete genome
30	MW748660	B	3	35263	Human adenovirus B3 isolate BJ20180734, complete genome
31	MW748661	B	3	35262	Human adenovirus B3 isolate BJ20180775, complete genome
32	MW748662	B	3	35257	Human adenovirus B3 isolate CC20150103, complete genome
33	MW748663	B	3	35259	Human adenovirus B3 isolate GZ20150036, complete genome
34	MW748664	B	3	35256	Human adenovirus B3 isolate HB20140057, complete genome
35	MW748665	B	3	35249	Human adenovirus B3 isolate HB20150126, complete genome
36	MW748666	B	3	35249	Human adenovirus B3 isolate SH20160051, complete genome
37	MW748667	B	3	35249	Human adenovirus B3 isolate SH20160055, complete genome
38	MW748668	B	3	35269	Human adenovirus B3 isolate WZ20150066, complete genome
39	MW748669	B	3	35251	Human adenovirus B3 isolate WZ20150082, complete genome
40	MW748670	B	3	35255	Human adenovirus B3 isolate ZJ20150106, complete genome
41	MW748671	B	3	35269	Human adenovirus B3 isolate ZJ20150111, complete genome
42	MW748672	B	3	35256	Human adenovirus B3 isolate ZJ20150114, complete genome
43	MK883603	B	3	35252	Human mastadenovirus B isolate Human/China/Shanghai/3517/2011/3[P3H3F3], complete genome
44	MK813914	B	3	35244	Human mastadenovirus B isolate human/China/Shanghai/381/2004/3[P3H3F3], complete genome
45	KY320276	B	3	35271	Human mastadenovirus B isolate KUMC-62, complete genome
46	KX384958	B	3	35250	Human adenovirus B3 strain T382/Ft Jackson South Carolina USA/2002, complete genome
47	KF268120	B	3	35259	Human adenovirus B strain human/USA/UFL_Adv3a2/2007/3[P3H3F3], complete genome
48	KF268123	B	3	35256	Human adenovirus B strain human/USA/UFL_Adv3a51/2007/3[P3H3F3], complete genome
49	KF268128	B	3	35264	Human adenovirus B strain human/USA/CL_46/1988/3[P3H3F3], complete genome
50	KF268131	B	3	35263	Human adenovirus B strain human/USA/UFL_Adv3a17/2007/3[P3H3F3], complete genome
51	KF268132	B	3	35265	Human adenovirus B strain human/USA/CL_45/1988/3[P3H7F3], complete genome
52	KF268133	B	3	35258	Human adenovirus B strain human/USA/UFL_Adv3a50/2007/3[P3H3F3], complete genome
53	KF268202	B	3	35264	Human adenovirus B strain human/USA/MEEI_00075/X/3[P3H3F3], complete genome
54	KF268210	B	3	35235	Human adenovirus B strain human/IND/MEEI_00057/2011/3[P7H3F3], complete genome
55	KF268212	B	3	35207	Human adenovirus B strain human/IND/MEEI_00062/2011/3[P7H3F3], complete genome
56	KF268311	B	3	35265	Human adenovirus B strain human/CHN/Ad4/2007/NEW[P3H3F7], complete genome
57	KF268315	B	3	35402	Human adenovirus B strain human/DEU/HEIM_00097/1988/NEW[P16H3F16], complete genome
58	JX423380	B	3	35264	Human adenovirus B strain human/USA/ak32_AdV3a/2004/3[P3H3F3], complete genome
59	JX423381	B	3	35262	Human adenovirus B strain human/USA/ak33_AdV3a/2003/3[P3H3F3], complete genome
60	JX423382	B	3	35252	Human adenovirus B strain human/USA/ak34_AdV3a2/2008/3[P3H3F3], complete genome
61	JN860679	B	3	35228	Human adenovirus 3+7 strain Takeuchi, complete genome
62	AY599834	B	3	35345	Human adenovirus type 3 strain GB, complete genome
63	AY599836	B	3	35265	Human adenovirus type 3 strain NHRC 1276, complete genome
64	DQ086466	B	3	35343	Human adenovirus type 3, complete genome
65	DQ099432	B	3	35273	Human adenovirus B strain Guangzhou01, complete genome
66	DQ105654	B	3	35269	Human adenovirus B strain Guangzhou02, complete genome
67	AC_000018	B	7	35514	Human adenovirus type 7, complete genome
68	MW815973	B	7	35225	Human adenovirus 7 strain HAdV7/China/Hubei/18B4089967/2019-06-21, complete genome
69	MW815974	B	7	35225	Human adenovirus 7 strain HAdV7/China/Hubei/18B4092713/2019-01-15, complete genome
70	MW815975	B	7	35229	Human adenovirus 7 strain HAdV7/China/Hubei/18B4092780/2019-02-02, complete genome
71	MW815976	B	7	35225	Human adenovirus 7 strain HAdV7/China/Hubei/18B4092784/2019-02-06, complete genome
72	MW815977	B	7	35230	Human adenovirus 7 strain HAdV7/China/Hubei/18S4008755/2019-02-12, complete genome
73	MW815978	B	7	35229	Human adenovirus 7 strain HAdV7/China/Hubei/18S4008778/2018-12-26, complete genome
74	MW815979	B	7	35225	Human adenovirus 7 strain HAdV7/China/Hubei/18S4092779/2019-01-10, complete genome
75	MW815980	B	7	35225	Human adenovirus 7 strain HAdV7/China/Hubei/18S4098016/2019-01-28, complete genome
76	MW815981	B	7	35229	Human adenovirus 7 strain HAdV7/China/Hubei/19B0008968/2019-05-03, complete genome
77	MW815982	B	7	35229	Human adenovirus 7 strain HAdV7/China/Hubei/19B0009033/2019-04-20, complete genome
78	MW815983	B	7	35229	Human adenovirus 7 strain HAdV7/China/Hubei/19B0009034/2019-04-11, complete genome
79	MW815984	B	7	35229	Human adenovirus 7 strain HAdV7/China/Hubei/19B0009036/2019-04-16, complete genome
80	MW815985	B	7	35225	Human adenovirus 7 strain HAdV7/China/Hubei/19B0009038/2019-04-16, complete genome
81	MW815986	B	7	35225	Human adenovirus 7 strain HAdV7/China/Hubei/19B0009040/2019-04-19, complete genome
82	MW815987	B	7	35229	Human adenovirus 7 strain HAdV7/China/Hubei/19B0009042/2019-04-25, complete genome
83	MW815988	B	7	35229	Human adenovirus 7 strain HAdV7/China/Hubei/19B0009046/2019-04-22, complete genome
84	MW815989	B	7	35225	Human adenovirus 7 strain HAdV7/China/Hubei/19B0009061/2019-05-09, complete genome
85	MW815990	B	7	35230	Human adenovirus 7 strain HAdV7/China/Hubei/19B0009067/2019-04-29, complete genome
86	MW815991	B	7	35225	Human adenovirus 7 strain HAdV7/China/Hubei/19B0009068/2019-05-03, complete genome
87	MW815992	B	7	35225	Human adenovirus 7 strain HAdV7/China/Hubei/19B0009080/2019-05-14, complete genome
88	MW815993	B	7	35227	Human adenovirus 7 strain HAdV7/China/Hubei/19B0009082/2019-05-18, complete genome
89	MW815994	B	7	35225	Human adenovirus 7 strain HAdV7/China/Hubei/19B0009083/2019-05-20, complete genome
90	MW815995	B	7	35225	Human adenovirus 7 strain HAdV7/China/Hubei/19B0009084R/2019-05-19, complete genome
91	MW815996	B	7	35229	Human adenovirus 7 strain HAdV7/China/Hubei/19B0009089/2019-06-14, complete genome
92	MW815997	B	7	35225	Human adenovirus 7 strain HAdV7/China/Hubei/19B0009106/2019-05-14, complete genome
93	MW815998	B	7	35230	Human adenovirus 7 strain HAdV7/China/Hubei/19B0009107/2019-05-14, complete genome
94	MW815999	B	7	35229	Human adenovirus 7 strain HAdV7/China/Hubei/19B0009120/2019-05-15, complete genome
95	MW816000	B	7	35231	Human adenovirus 7 strain HAdV7/China/Hubei/19B0009125/2019-05-26, complete genome
96	MW816001	B	7	35230	Human adenovirus 7 strain HAdV7/China/Hubei/19B0009130/2019-05-15, complete genome
97	MW816002	B	7	35225	Human adenovirus 7 strain HAdV7/China/Hubei/19B0009131/2019-05-18, complete genome
98	MW816003	B	7	35229	Human adenovirus 7 strain HAdV7/China/Hubei/19B0009134/2019-05-26, complete genome
99	MW816004	B	7	35225	Human adenovirus 7 strain HAdV7/China/Hubei/19B0009136/2019-05-25, complete genome
100	MW816005	B	7	35226	Human adenovirus 7 strain HAdV7/China/Hubei/19B0009139/2019-05-01, complete genome
101	MW816006	B	7	35228	Human adenovirus 7 strain HAdV7/China/Hubei/19B0009141/2019-05-01, complete genome
102	MW816007	B	7	35227	Human adenovirus 7 strain HAdV7/China/Hubei/19B0009142/2019-04-30, complete genome
103	MW816008	B	7	35226	Human adenovirus 7 strain HAdV7/China/Hubei/19B0009146/2019-05-13, complete genome
104	MW816009	B	7	35225	Human adenovirus 7 strain HAdV7/China/Hubei/19B0009147/2019-05-11, complete genome
105	MW816010	B	7	35229	Human adenovirus 7 strain HAdV7/China/Hubei/19B0009149/2019-04-29, complete genome
106	MW816011	B	7	35225	Human adenovirus 7 strain HAdV7/China/Hubei/19B0012250/2019-05-09, complete genome
107	MW816012	B	7	35225	Human adenovirus 7 strain HAdV7/China/Hubei/19B0012251/2019-04-26, complete genome
108	MW816013	B	7	35225	Human adenovirus 7 strain HAdV7/China/Hubei/19B0012259/2019-05-26, complete genome
109	MW816014	B	7	35225	Human adenovirus 7 strain HAdV7/China/Hubei/19B0012262/2019-05-23, complete genome
110	MW816015	B	7	35226	Human adenovirus 7 strain HAdV7/China/Hubei/19B0012265/2019-05-23, complete genome
111	MW816016	B	7	35228	Human adenovirus 7 strain HAdV7/China/Hubei/19B0012269/2019-05-22, complete genome
112	MW816017	B	7	35230	Human adenovirus 7 strain HAdV7/China/Hubei/19B0012271/2019-05-13, complete genome
113	MW816018	B	7	35225	Human adenovirus 7 strain HAdV7/China/Hubei/19B0012273/2019-04-17, complete genome
114	MW816019	B	7	35225	Human adenovirus 7 strain HAdV7/China/Hubei/19B0012276/2019-03-29, complete genome
115	MW816020	B	7	35225	Human adenovirus 7 strain HAdV7/China/Hubei/19B0012967/2019-01-19, complete genome
116	MW816021	B	7	35229	Human adenovirus 7 strain HAdV7/China/Hubei/19B0013009/2019-03-06, complete genome
117	MW816022	B	7	35230	Human adenovirus 7 strain HAdV7/China/Hubei/19B0013027/2019-03-07, complete genome
118	MW816023	B	7	35230	Human adenovirus 7 strain HAdV7/China/Hubei/19B0013131/2019-04-13, complete genome
119	MW816024	B	7	35230	Human adenovirus 7 strain HAdV7/China/Hubei/19B0013132/2019-04-08, complete genome
120	MW816025	B	7	35230	Human adenovirus 7 strain HAdV7/China/Hubei/19B0013142/2019-04-20, complete genome
121	MW816026	B	7	35225	Human adenovirus 7 strain HAdV7/China/Hubei/19B0013148/2019-06-13, complete genome
122	MW816027	B	7	35230	Human adenovirus 7 strain HAdV7/China/Hubei/19B0019388/2019-04-15, complete genome
123	MW816028	B	7	35225	Human adenovirus 7 strain HAdV7/China/Hubei/19B0019427/2019-04-25, complete genome
124	MW816029	B	7	35225	Human adenovirus 7 strain HAdV7/China/Hubei/19B0019495/2019-05-07, complete genome
125	MW816030	B	7	35225	Human adenovirus 7 strain HAdV7/China/Hubei/19B0024324/2019-03-22, complete genome
126	MW816031	B	7	35230	Human adenovirus 7 strain HAdV7/China/Hubei/19B0024328/2019-03-23, complete genome
127	MW816032	B	7	35230	Human adenovirus 7 strain HAdV7/China/Hubei/19B0027613/2019-04-02, complete genome
128	MW816033	B	7	35226	Human adenovirus 7 strain HAdV7/China/Hubei/19B0027619/2019-04-07, complete genome
129	MW816034	B	7	35226	Human adenovirus 7 strain HAdV7/China/Hubei/19B0027743/2019-04-22, complete genome
130	MW816035	B	7	35230	Human adenovirus 7 strain HAdV7/China/Hubei/19B0048511/2019-04-16, complete genome
131	MW816036	B	7	35225	Human adenovirus 7 strain HAdV7/China/Hubei/19B0048580/2019-05-12, complete genome
132	MW816037	B	7	35225	Human adenovirus 7 strain HAdV7/China/Hubei/19B0048593/2019-05-15, complete genome
133	MW816038	B	7	35225	Human adenovirus 7 strain HAdV7/China/Hubei/19B0048644/2019-05-17, complete genome
134	MW816039	B	7	35230	Human adenovirus 7 strain HAdV7/China/Hubei/19B0048645/2019-05-17, complete genome
135	MW816040	B	7	35225	Human adenovirus 7 strain HAdV7/China/Hubei/19B0048769/2019-06-05, complete genome
136	MW816041	B	7	35225	Human adenovirus 7 strain HAdV7/China/Hubei/19B0048770/2019-06-04, complete genome
137	MW816042	B	7	35225	Human adenovirus 7 strain HAdV7/China/Hubei/19B0048771/2019-06-03, complete genome
138	MW816043	B	7	35225	Human adenovirus 7 strain HAdV7/China/Hubei/19B0063953/2019-06-22, complete genome
139	MW816044	B	7	35225	Human adenovirus 7 strain HAdV7/China/Hubei/19B0063957/2019-07-03, complete genome
140	MW816045	B	7	35230	Human adenovirus 7 strain HAdV7/China/Hubei/19B0063958/2019-07-03, complete genome
141	MW816046	B	7	35225	Human adenovirus 7 strain HAdV7/China/Hubei/19B0063959/2019-07-01, complete genome
142	MW816047	B	7	35225	Human adenovirus 7 strain HAdV7/China/Hubei/19B0063985/2019-06-26, complete genome
143	MW816048	B	7	35225	Human adenovirus 7 strain HAdV7/China/Hubei/19B0063986/2019-06-26, complete genome
144	MW816049	B	7	35225	Human adenovirus 7 strain HAdV7/China/Hubei/19B0069202/2019-08-18, complete genome
145	MW816050	B	7	35230	Human adenovirus 7 strain HAdV7/China/Hubei/19B0082502/2019-05-29, complete genome
146	MW816051	B	7	35230	Human adenovirus 7 strain HAdV7/China/Hubei/19B0082504/2019-06-01, complete genome
147	MW816052	B	7	35225	Human adenovirus 7 strain HAdV7/China/Hubei/19B0082515/2019-05-31, complete genome
148	MW816053	B	7	35230	Human adenovirus 7 strain HAdV7/China/Hubei/19B0082559/2019-06-22, complete genome
149	MW816054	B	7	35230	Human adenovirus 7 strain HAdV7/China/Hubei/19B0082562/2019-06-24, complete genome
150	MW816055	B	7	35229	Human adenovirus 7 strain HAdV7/China/Hubei/19B0090149/2019-06-29, complete genome
151	MW816056	B	7	35230	Human adenovirus 7 strain HAdV7/China/Hubei/19B0090151/2019-06-28, complete genome
152	MW816057	B	7	35225	Human adenovirus 7 strain HAdV7/China/Hubei/19B0090152/2019-06-29, complete genome
153	MW816058	B	7	35229	Human adenovirus 7 strain HAdV7/China/Hubei/19B0090199/2019-07-04, complete genome
154	MW816059	B	7	35230	Human adenovirus 7 strain HAdV7/China/Hubei/19B0090204/2019-07-06, complete genome
155	MW816060	B	7	35225	Human adenovirus 7 strain HAdV7/China/Hubei/19B0090207/2019-07-05, complete genome
156	MW816061	B	7	35225	Human adenovirus 7 strain HAdV7/China/Hubei/19B0090208/2019-07-09, complete genome
157	MW816062	B	7	35229	Human adenovirus 7 strain HAdV7/China/Hubei/19B0090212/2019-07-12, complete genome
158	MW816063	B	7	35226	Human adenovirus 7 strain HAdV7/China/Hubei/19B0090250/2019-07-04, complete genome
159	MW816064	B	7	35226	Human adenovirus 7 strain HAdV7/China/Hubei/19B0090259/2019-07-29, complete genome
160	MW816065	B	7	35228	Human adenovirus 7 strain HAdV7/China/Hubei/19B0090270/2019-07-21, complete genome
161	MW816066	B	7	35228	Human adenovirus 7 strain HAdV7/China/Hubei/19B0090273/2019-07-20, complete genome
162	MW816067	B	7	35230	Human adenovirus 7 strain HAdV7/China/Hubei/19B0090275/2019-07-15, complete genome
163	MW816068	B	7	35230	Human adenovirus 7 strain HAdV7/China/Hubei/19B0090276/2019-07-18, complete genome
164	MW816069	B	7	35229	Human adenovirus 7 strain HAdV7/China/Hubei/19B0090277/2019-07-07, complete genome
165	MW816070	B	7	35225	Human adenovirus 7 strain HAdV7/China/Hubei/19B0090330/2019-07-15, complete genome
166	MW816071	B	7	35231	Human adenovirus 7 strain HAdV7/China/Hubei/19B0090494/2019-08-26, complete genome
167	MW816072	B	7	35226	Human adenovirus 7 strain HAdV7/China/Hubei/19B0090497/2019-08-14, complete genome
168	MW816073	B	7	35226	Human adenovirus 7 strain HAdV7/China/Hubei/19S0009088/2019-05-17, complete genome
169	MW816074	B	7	35225	Human adenovirus 7 strain HAdV7/China/Hubei/19S0012260/2019-05-06, complete genome
170	MW816075	B	7	35228	Human adenovirus 7 strain HAdV7/China/Hubei/19S0012958/2019-03-27, complete genome
171	MW816076	B	7	35228	Human adenovirus 7 strain HAdV7/China/Hubei/19S0012977/2019-02-13, complete genome
172	MW816077	B	7	35229	Human adenovirus 7 strain HAdV7/China/Hubei/19S0012982/2019-02-27, complete genome
173	MW816078	B	7	35225	Human adenovirus 7 strain HAdV7/China/Hubei/19S0012984/2019-02-15, complete genome
174	MW816079	B	7	35225	Human adenovirus 7 strain HAdV7/China/Hubei/19S0013005/2019-02-20, complete genome
175	MW816081	B	7	35225	Human adenovirus 7 strain HAdV7/China/Hubei/19S0016355/2019-01-29, complete genome
176	MW816082	B	7	35225	Human adenovirus 7 strain HAdV7/China/Hubei/19S0016367/2019-02-12, complete genome
177	MW816083	B	7	35225	Human adenovirus 7 strain HAdV7/China/Hubei/19S0016369/2019-02-20, complete genome
178	MW816084	B	7	35225	Human adenovirus 7 strain HAdV7/China/Hubei/19S0016415/2019-02-01, complete genome
179	MW816085	B	7	35222	Human adenovirus 7 strain HAdV7/China/Hubei/19S0016442/2019-02-10, complete genome
180	MW816086	B	7	35225	Human adenovirus 7 strain HAdV7/China/Hubei/19S0016447/2019-02-17, complete genome
181	MW816087	B	7	35229	Human adenovirus 7 strain HAdV7/China/Hubei/19S0016451/2019-02-11, complete genome
182	MW816088	B	7	35228	Human adenovirus 7 strain HAdV7/China/Hubei/19S0019386/2019-04-09, complete genome
183	MW816089	B	7	35225	Human adenovirus 7 strain HAdV7/China/Hubei/19S0024187/2019-02-20, complete genome
184	MW816090	B	7	35228	Human adenovirus 7 strain HAdV7/China/Hubei/19S0024189/2019-02-21, complete genome
185	MW816091	B	7	35225	Human adenovirus 7 strain HAdV7/China/Hubei/19S0024193/2019-03-03, complete genome
186	MW816092	B	7	35225	Human adenovirus 7 strain HAdV7/China/Hubei/19S0024314/2019-03-12, complete genome
187	MW816093	B	7	35229	Human adenovirus 7 strain HAdV7/China/Hubei/19S0024321/2019-03-19, complete genome
188	MW816094	B	7	35225	Human adenovirus 7 strain HAdV7/China/Hubei/19S0024341/2019-03-26, complete genome
189	MW816095	B	7	35229	Human adenovirus 7 strain HAdV7/China/Hubei/19S0024343/2019-03-25, complete genome
190	MW816096	B	7	35228	Human adenovirus 7 strain HAdV7/China/Hubei/19S0027593/2019-04-18, complete genome
191	MW816097	B	7	35229	Human adenovirus 7 strain HAdV7/China/Hubei/19S0027686/2019-04-26, complete genome
192	MW816098	B	7	35225	Human adenovirus 7 strain HAdV7/China/Hubei/19S0027702/2019-04-23, complete genome
193	MW816099	B	7	35230	Human adenovirus 7 strain HAdV7/China/Hubei/19S0027704/2019-04-25, complete genome
194	MW816100	B	7	35225	Human adenovirus 7 strain HAdV7/China/Hubei/19S0027747/2019-04-20, complete genome
195	MW816101	B	7	35229	Human adenovirus 7 strain HAdV7/China/Hubei/19S0082726/2019-06-07, complete genome
196	MN422292	B	7	35227	Human mastadenovirus B strain HAdV-B/USA/HLH 2-11/2019/P7H7F7, complete genome
197	MN422293	B	7	35227	Human mastadenovirus B strain HAdV-B/USA/HLH 3-19/2019/P7H7F7, complete genome
198	MN422294	B	7	35225	Human mastadenovirus B strain HAdV-B/USA/HLH 4-22/2019/P7H7F7, complete genome
199	MN422295	B	7	35223	Human mastadenovirus B strain HAdV-B/USA/HLH 5-27/2019/P7H7F7, complete genome
200	MT920215	B	7	35182	Human adenovirus 7 isolate GZ04090.3, complete genome
201	MT941567	B	7	35183	Human adenovirus 7 isolate GZ04160.3, complete genome
202	MT941568	B	7	35127	Human adenovirus 7 isolate GZ06091.3, complete genome
203	MT950360	B	7	35112	Human adenovirus 7 isolate GZ06173.3, complete genome
204	MT950361	B	7	35112	Human adenovirus 7 isolate GZ07010.3, complete genome
205	MT993342	B	7	35215	Human adenovirus 7 isolate GZ07049.1, complete genome
206	MT350344	B	7	35215	Human adenovirus 7 isolate BJ20180256/CHN/2018, complete genome
207	MT350345	B	7	35240	Human adenovirus 7 isolate BJ20180570/CHN/2018, complete genome
208	MT350346	B	7	35245	Human adenovirus 7 isolate BJ20180683/CHN/2018, complete genome
209	MT367394	B	7	35230	Human adenovirus 7 isolate HB140/CHN/2015, complete genome
210	MT367395	B	7	35238	Human adenovirus 7 isolate HB128/CHN/2015, complete genome
211	MT367396	B	7	35239	Human adenovirus 7 isolate HB115/CHN/2015, complete genome
212	MT367397	B	7	35240	Human adenovirus 7 isolate HB054/CHN/2014, complete genome
213	MT367398	B	7	35238	Human adenovirus 7 isolate HB016/CHN/2014, complete genome
214	MT367399	B	7	35241	Human adenovirus 7 isolate WZ059/CHN/2015, complete genome
215	MT367400	B	7	35232	Human adenovirus 7 isolate GZ042/CHN/2016, complete genome
216	MT367401	B	7	35244	Human adenovirus 7 isolate BJ355/CHN/2017, complete genome
217	MT367402	B	7	35234	Human adenovirus 7 isolate BJ354/CHN/2017, complete genome
218	MT367403	B	7	35200	Human adenovirus 7 isolate BJ321/CHN/2017, complete genome
219	MT367404	B	7	35216	Human adenovirus 7 isolate BJ293/CHN/2017, complete genome
220	MT367405	B	7	35243	Human adenovirus 7 isolate BJ285/CHN/2017, complete genome
221	MT367406	B	7	35243	Human adenovirus 7 isolate BJ20180723/CHN/2018, complete genome
222	MT367407	B	7	35241	Human adenovirus 7 isolate BJ20180728/CHN/2018, complete genome
223	MN638755	B	7	35240	Human adenovirus 7d strain HAdV-B/USA/10476/2019/P7H7F7, complete genome
224	MN638756	B	7	35240	Human adenovirus 7d strain HAdV-B/USA/10506/2019/P7H7F7, complete genome
225	MN638757	B	7	35239	Human adenovirus 7d strain HAdV-B/USA/13751/2019/P7H7F7, complete genome
226	MN531562	B	7	35240	Human mastadenovirus B strain HAdV 7/Haiti-0707/2014, complete genome
227	MK836312	B	7	35080	Human mastadenovirus B isolate Human/China/Shanghai/3418/2011/7[P7H7F7], complete genome
228	MN307146	B	7	35228	Human adenovirus 7 strain HAdV-B/USA_MD/9631/2018/P7H7F7, complete genome
229	MN307147	B	7	35228	Human adenovirus 7 strain HAdV-B/USA_MD/9630/2018/P7H7F7, complete genome
230	MN307148	B	7	35228	Human adenovirus 7 strain HAdV-B/USA_MD/6201/2018/P7H7F7, complete genome
231	MN307149	B	7	35228	Human adenovirus 7 strain HAdV-B/USA_PA/9761/2018/P7H7F7, complete genome
232	MN307150	B	7	35225	Human adenovirus 7 strain HAdV-B/USA_PA/7575/2018/P7H7F7, complete genome
233	MN307151	B	7	35225	Human adenovirus 7 strain HAdV-B/USA_PA/7599/2018/P7H7F7, complete genome
234	MN307152	B	7	35225	Human adenovirus 7 strain HAdV-B/USA_PA/7605/2018/P7H7F7, complete genome
235	MN307153	B	7	35227	Human adenovirus 7 strain HAdV-B/USA_MI/6118/2019/P7H7F7, complete genome
236	MN307154	B	7	35227	Human adenovirus 7 strain HAdV-B/USA_MI/8596/2019/P7H7F7, complete genome
237	MN307155	B	7	35227	Human adenovirus 7 strain HAdV-B/USA_MI/7744/2019/P7H7F7, complete genome
238	MN307156	B	7	35226	Human adenovirus 7 strain HAdV-B/USA_MI/0380/2019/P7H7F7, complete genome
239	MN307157	B	7	35226	Human adenovirus 7 strain HAdV-B/USA_WI/6005/2018/P7H7F7, complete genome
240	MN307158	B	7	35226	Human adenovirus 7 strain HAdV-B/USA_WI/6007/2018/P7H7F7, complete genome
241	MN307159	B	7	35226	Human adenovirus 7 strain HAdV-B/USA_WI/6001/2018/P7H7F7, complete genome
242	MN307160	B	7	35226	Human adenovirus 7 strain HAdV-B/USA_WI/6013/2018/P7H7F7, complete genome
243	MN307161	B	7	35227	Human adenovirus 7 strain HAdV-B/USA_WI/5539/2018/P7H7F7, complete genome
244	MN307162	B	7	35227	Human adenovirus 7 strain HAdV-B/USA_WI/5542/2018/P7H7F7, complete genome
245	MN307163	B	7	35227	Human adenovirus 7 strain HAdV-B/USA_WI/5555/2018/P7H7F7, complete genome
246	MK492255	B	7	35239	Human adenovirus 7 strain HAdV-B/NW-MM/Illinois/USA/2014/P7H7F7, complete genome
247	MK492256	B	7	35239	Human adenovirus 7 strain HAdV-B/NW-VM/Illinois/USA/2014/P7H7F7, complete genome
248	MK492257	B	7	35239	Human adenovirus 7 strain HAdV-B/NW-14993/Illinois/USA/2017/P7H7F7, complete genome
249	MN164629	B	7	35180	Human adenovirus 7 isolate A549, complete genome
250	MH910662	B	7	35292	Human adenovirus 7 strain HAdV-B/USA/S 1058/1955, complete genome
251	MH910663	B	7	35242	Human adenovirus 7 strain HAdV-B/USA/750/1997, complete genome
252	MH910664	B	7	35242	Human adenovirus 7 strain HAdV-B/USA/25-625/1997, complete genome
253	MH910665	B	7	35238	Human adenovirus 7 strain HAdV-B/USA/8010/1998, complete genome
254	MH910666	B	7	35237	Human adenovirus 7 strain HAdV-B/USA/V9368/1996, complete genome
255	MH910667	B	7	35223	Human adenovirus 7 strain HAdV-B/USA/R081586/1999, complete genome
256	MH910668	B	7	35197	Human adenovirus 7 strain HAdV-B/USA/6866/1997, complete genome
257	MH910669	B	7	35241	Human adenovirus 7 strain HAdV-B/USA/55142/1960s, complete genome
258	MH697600	B	7	35226	Human adenovirus 7 strain HAdV-B/USA_VA/5675/2017/P7H7F7, complete genome
259	MH697601	B	7	35226	Human adenovirus 7 strain HAdV-B/USA_VA/5682/2017/P7H7F7, complete genome
260	MH697602	B	7	35227	Human adenovirus 7 strain HAdV-B/USA_VA/5799/2017/P7H7F7, complete genome
261	MH697603	B	7	35226	Human adenovirus 7 strain HAdV-B/USA_VA/1403/2017/P7H7F7, complete genome
262	MH697604	B	7	35226	Human adenovirus 7 strain HAdV-B/USA_VA/1404/2017/P7H7F7, complete genome
263	MH697605	B	7	35226	Human adenovirus 7 strain HAdV-B/USA_VA/5677/2017/P7H7F7, complete genome
264	MH697606	B	7	35227	Human adenovirus 7 strain HAdV-B/USA_VA/5801/2017/P7H7F7, complete genome
265	MH697607	B	7	35226	Human adenovirus 7 strain HAdV-B/USA_PA/5803/2017/P7H7F7, complete genome
266	MH355567	B	7	35217	Human adenovirus 7 strain BJ/CHN/2018, complete genome
267	MH262318	B	7	35229	Human adenovirus 7 strain HAdV-B/USA_NJ/5644/2016/P7H7F7, complete genome
268	MH262319	B	7	35229	Human adenovirus 7 strain HAdV-B/USA_NJ/5645/2016/P7H7F7, complete genome
269	MH262320	B	7	35229	Human adenovirus 7 strain HAdV-B/USA_NJ/5646/2016/P7H7F7, complete genome
270	MH262321	B	7	35229	Human adenovirus 7 strain HAdV-B/USA_NJ/5649/2016/P7H7F7, complete genome
271	MH262322	B	7	35229	Human adenovirus 7 strain HAdV-B/USA_NJ/6294/2017/P7H7F7, complete genome
272	MH262323	B	7	35217	Human adenovirus 7 strain HAdV-B/USA_NJ/6295/2017/P7H7F7, complete genome
273	MH262324	B	7	35229	Human adenovirus 7 strain HAdV-B/USA_NJ/6296/2017/P7H7F7, complete genome
274	MH262325	B	7	35229	Human adenovirus 7 strain HAdV-B/USA_PA/1200/2017/P7H7F7, complete genome
275	MH262326	B	7	35229	Human adenovirus 7 strain HAdV-B/USA_PA/1201/2017/P7H7F7, complete genome
276	MG696128	B	7	35233	Human adenovirus 7 isolate X01, complete genome
277	MG696129	B	7	35232	Human adenovirus 7 isolate X02, complete genome
278	MG696130	B	7	35233	Human adenovirus 7 isolate X03, complete genome
279	MG696131	B	7	35233	Human adenovirus 7 isolate X04, complete genome
280	MG696132	B	7	35233	Human adenovirus 7 isolate X05, complete genome
281	MG696133	B	7	35240	Human adenovirus 7 isolate X06, complete genome
282	MG696134	B	7	35233	Human adenovirus 7 isolate X07, complete genome
283	MG696135	B	7	35233	Human adenovirus 7 isolate X09, complete genome
284	MG696136	B	7	35233	Human adenovirus 7 isolate X10, complete genome
285	MG696137	B	7	35233	Human adenovirus 7 isolate X12, complete genome
286	MG696138	B	7	35233	Human adenovirus 7 isolate X13, complete genome
287	MG696139	B	7	35233	Human adenovirus 7 isolate X16, complete genome
288	MG696140	B	7	35233	Human adenovirus 7 isolate X17, complete genome
289	MG696141	B	7	35233	Human adenovirus 7 isolate X19, complete genome
290	MG696142	B	7	35233	Human adenovirus 7 isolate X20, complete genome
291	MG696143	B	7	35233	Human adenovirus 7 isolate X21, complete genome
292	MG696144	B	7	35232	Human adenovirus 7 isolate X22, complete genome
293	MG696145	B	7	35233	Human adenovirus 7 isolate X23, complete genome
294	MG696146	B	7	35233	Human adenovirus 7 isolate X24, complete genome
295	MG696147	B	7	35233	Human adenovirus 7 isolate X25, complete genome
296	MG696148	B	7	35230	Human adenovirus 7 isolate X26, complete genome
297	MG696149	B	7	35233	Human adenovirus 7 isolate X27, complete genome
298	MG736303	B	7	35233	Human adenovirus 7 isolate X07s, complete genome
299	MG736304	B	7	35233	Human adenovirus 7 isolate X10s, complete genome
300	MG923582	B	7	35002	Human adenovirus 7 strain hAdV/Saint-Petersburg/43/2013, complete genome
301	KP896479	B	7	35219	Human adenovirus 7 strain Hubei/JZ01/2013, complete genome
302	KP896480	B	7	35216	Human adenovirus 7 strain Shanxi/TY01/2013, complete genome
303	KP896481	B	7	35209	Human adenovirus 7 strain Hubei/XF/2013, complete genome
304	KX897164	B	7	34835	Human adenovirus 7 isolate Z9/WH/CHN/2015 complete genome, complete genome
305	KU361344	B	7	35214	Human adenovirus 7 strain 19BOVLB/Volgograd/Rus/2014, complete genome
306	KT963081	B	7	35225	Human adenovirus 7 strain CDC 2014012.949, complete genome
307	KJ019879	B	7	35166	Human adenovirus 7 strain XY6/XY/CHN/2013, complete genome
308	KJ019880	B	7	35213	Human adenovirus 7 strain XY1/XY/CHN/2012, complete genome
309	KJ019881	B	7	35232	Human adenovirus 7 strain L34/XY/CHN/2012, complete genome
310	KJ019882	B	7	35241	Human adenovirus 7 strain K57/JM/CHN/2012, complete genome
311	KJ019883	B	7	35083	Human adenovirus 7 strain K22/JM/CHN/2013, complete genome
312	KJ019884	B	7	35140	Human adenovirus 7 strain CDC228/JM/CHN/2012, complete genome
313	KJ019885	B	7	35228	Human adenovirus 7 strain H12/JM/CHN/2012, complete genome
314	KJ019886	B	7	35228	Human adenovirus 7 strain H18/JM/CHN/2013, complete genome
315	KJ019887	B	7	35197	Human adenovirus 7 strain JM11/JM/CHN/2013, complete genome
316	KJ019888	B	7	35153	Human adenovirus 7 strain L14/XY/CHN/2012, complete genome
317	KC440171	B	7	35240	Human adenovirus 7 strain human/CHN/DG01/2011/7[P7H7F7], complete genome
318	KC857700	B	7	35240	Human adenovirus 7 strain HAdV B7 XZ2011-93, complete genome
319	KF268117	B	7	35222	Human adenovirus B strain human/USA/UFL_Adv7d2-2/unknown/7[P7H7F7], complete genome
320	KF268125	B	7	35219	Human adenovirus B strain human/USA/CL_44/1988/7[P7H7F7], complete genome
321	KF268126	B	7	35229	Human adenovirus B strain human/USA/UFL_Adv7h/2005/66[P7H7F3], complete genome
322	KF268134	B	7	35228	Human adenovirus B strain human/USA/CL_43/1988/7[P7H7F7], complete genome
323	KF268135	B	7	35198	Human adenovirus B strain human/USA/UFL_Adv7d2-3/unknown/7[P7H7F7], complete genome
324	KF268314	B	7	35198	Human adenovirus B strain human/CHN/DG/2011/7[P7H7F7], complete genome
325	KF268316	B	7	35158	Human adenovirus B strain human/CHN/a238/2011/7[P7H7F7], complete genome
326	JX625134	B	7	35232	Human adenovirus 7 isolate CQ1198, complete genome
327	JX423383	B	7	35239	Human adenovirus B strain human/USA/ak35_AdV7d2/2006/7[P7H7F7], complete genome
328	JX423386	B	7	35498	Human adenovirus B strain human/ARG/ak38_AdV7h/2003/7[P7H7F7], complete genome
329	JX423387	B	7	35198	Human adenovirus B strain human/USA/ak39_AdV7d2/1997/7[P7H7F7], complete genome
330	JX423388	B	7	35197	Human adenovirus B strain human/USA/ak40_AdV7b/1997/7[P7H7F7], complete genome
331	JF800905	B	7	35239	Human adenovirus 7 strain 0901HZ/ShX/CHN/2009, complete genome
332	JN860677	B	7	35242	Human adenovirus 7d2 strain FS2154, complete genome
333	HQ659699	B	7	32442	Human adenovirus 7 strain gz07, complete genome
334	GQ478341	B	7	35306	Human adenovirus 7 strain GZ08, complete genome
335	AY601634	B	7	35198	Human adenovirus type 7 strain NHRC 1315, complete genome
336	AY594255	B	7	35306	Human adenovirus type 7 strain Gomen, complete genome
337	NC_011202	B	11	34794	Human adenovirus B2, complete genome
338	MT505438	B	11	34777	Human adenovirus 11 strain HAdV-B2/USA_GA/8346/2019/P11H11F11, complete genome
339	MT505439	B	11	34777	Human adenovirus 11 strain HAdV-B2/USA_GA/8348/2019/P11H11F12, complete genome
340	KT970440	B	11	34881	Human mastadenovirus B strain HAdV-B/ARG/18017/2000/[P11H11F7], complete genome
341	KT970442	B	11	34789	Human mastadenovirus B strain HAdV-B/USA/12146/2012/[P11H11F7], complete genome
342	KF268121	B	11	34782	Human adenovirus B strain human/USA/UFL_Adv11/2005/11[P11H11F11], complete genome
343	FJ597732	B	11	34773	Human adenovirus 11a strain SGN1222, complete genome
344	AY598970	B	11	34794	Human adenovirus B strain 11p, complete genome
345	AF532578	B	11	34794	Human adenovirus type 11 strain Slobitski, complete genome
346	AY163756	B	11	34794	Human adenovirus type 11 strain Ad11p Slobitski, complete genome
347	MG905099	B	14	34765	Human adenovirus 14 strain HAdV-B/USA_CA/AD1927/2006/P14H14F14, complete genome
348	MG905100	B	14	34767	Human adenovirus 14 strain HAdV-B/Ireland/1782/2010/P14H14F14, complete genome
349	MG905101	B	14	34763	Human adenovirus 14 strain HAdV-B/Canada_New Brunswick/5058S/2011/P14H14F14, complete genome
350	MG905102	B	14	34764	Human adenovirus 14 strain HAdV-B/USA_OH/NCH165/2012/P14H14F14, complete genome
351	MG905103	B	14	34765	Human adenovirus 14 strain HAdV-B/USA_CA/CG5671/2003/P14H14F14, complete genome
352	MG905104	B	14	34764	Human adenovirus 14 strain HAdV-B/USA_CA/MF1735/2006/P14H14F14, complete genome
353	MG905105	B	14	34765	Human adenovirus 14 strain HAdV-B/USA_CA/RL2128/2007/P14H14F14, complete genome
354	MG905106	B	14	34761	Human adenovirus 14 strain HAdV-B/USA_NY/1550/2008/P14H14F14, complete genome
355	MG905107	B	14	34764	Human adenovirus 14 strain HAdV-B/USA_OH/NCH131/2012/P14H14F14, complete genome
356	MG905108	B	14	34764	Human adenovirus 14 strain HAdV-B/USA_OH/NCH566/2012/P14H14F14, complete genome
357	MG905109	B	14	34766	Human adenovirus 14 strain HAdV-B/US_OR/2971/2007/P14H14F14, complete genome
358	MG905111	B	14	34762	Human adenovirus 14 strain HAdV-B/Netherlands/DeWit/1957/P14H14F14, complete genome
359	MG905112	B	14	34763	Human adenovirus 14 strain HAdV-B/Netherlands/16845/1974/P14H14F14, complete genome
360	MG642742	B	14	34752	Human adenovirus 14 strain HAdV-B/USA/NHRC 74669/2012, complete genome
361	MG642743	B	14	34759	Human adenovirus 14 strain HAdV-B/USA/AK2314/2005, complete genome
362	MG642744	B	14	34740	Human adenovirus 14 strain HAdV-B/USA/NHRC 92844/2010, complete genome
363	MG642745	B	14	34757	Human adenovirus 14 strain HAdV-B/USA/WPAFB 15/2009, complete genome
364	MG642746	B	14	34755	Human adenovirus 14 strain HAdV-B/SCT/02/2011, complete genome
365	MG642747	B	14	34755	Human adenovirus 14 strain HAdV-B/USA/WPAFB 272/2011, complete genome
366	MG642748	B	14	34744	Human adenovirus 14 strain HAdV-B/USA/NHRC 92831/2010, complete genome
367	MG642749	B	14	34730	Human adenovirus 14 strain HAdV-B/USA/NHRC 92531/2010, complete genome
368	MG642750	B	14	34754	Human adenovirus 14 strain HAdV-B/HND/VCH 802/2008, complete genome
369	MG642751	B	14	34758	Human adenovirus 14 strain HAdV-B/USA/WPAFB 3/2009, complete genome
370	MG642752	B	14	34739	Human adenovirus 14 strain HAdV-B/USA/WPAFB 53/2009, complete genome
371	MG642753	B	14	34755	Human adenovirus 14 strain HAdV-B/USA/NHRC 25032/2010, complete genome
372	MG642754	B	14	34748	Human adenovirus 14 strain HAdV-B/USA/WPAFB 400/2012, complete genome
373	MG642755	B	14	34747	Human adenovirus 14 strain HAdV-B/USA/NHRC 67112/2011, complete genome
374	MG642756	B	14	34771	Human adenovirus 14 strain HAdV-B/NPL/198/2007, complete genome
375	MH669070	B	14	34756	Human mastadenovirus B isolate HAdV-B/USA_New_York/1550/2006/P14H14F14, complete genome
376	MH669071	B	14	34752	Human mastadenovirus B isolate HAdV-B/USA_Pennsylvania/VT5079/2009/P14H14F14, complete genome
377	MH669072	B	14	34752	Human mastadenovirus B isolate HAdV-B/USA_Pennsylvania/VT7536/2009/P14H14F14, complete genome
378	MH669073	B	14	34752	Human mastadenovirus B isolate HAdV-B/USA_Pennsylvania/VT7603/2009/P14H14F14, complete genome
379	MH668280	B	14	34754	Human mastadenovirus B isolate 75658, complete genome
380	MH668281	B	14	34724	Human mastadenovirus B isolate 75668, complete genome
381	MH546113	B	14	34724	Human mastadenovirus B isolate 75657, complete genome
382	MH546114	B	14	34724	Human mastadenovirus B isolate 70536, complete genome
383	MF062484	B	14	34766	Human adenovirus 14 isolate HAdV-B/CHN/GZ02-6161/2010/14[P14H14F14], complete genome
384	KY021426	B	14	34722	Human mastadenovirus B isolate HAdV-B/CAN_New Brunswick/VC5093R/2011/P14H14F14, complete genome
385	KY021427	B	14	34726	Human mastadenovirus B isolate HAdVB/CAN_New Brunswick/VC5600R/2011/P14H14F14, complete genome
386	KY021428	B	14	34743	Human mastadenovirus B isolate HAdVB/CAN_New Brunswick/VC50585/2011/P14H14F14, complete genome
387	KY021429	B	14	34764	Human mastadenovirus B isolate HAdV-B/USA_New York/1224/2008/P14H14F14, complete genome
388	KY021430	B	14	34758	Human mastadenovirus B isolate HAdV-B/USA_New York/5491/2015/P14H14F14, complete genome
389	KY021431	B	14	34758	Human mastadenovirus B isolate HAdV-B/USA_New York/6295/2015/P14H14F14, complete genome
390	KY021432	B	14	34754	Human mastadenovirus B isolate HAdV-B/USA_New York/45278/2015/P14H14F14, complete genome
391	KP896482	B	14	34731	Human adenovirus 14 strain Gansu/DH01/2013, complete genome
392	JX892927	B	14	34760	Human adenovirus 14 isolate CHN 2012, complete genome
393	JQ824845	B	14	34767	Human adenovirus 14 isolate HAdV-B/CHN/GZ01/2010/14[P14H14F14], complete genome
394	JN032132	B	14	34762	Human adenovirus 14 strain HAdV14-BJ430/CHN2010, complete genome
395	FJ822614	B	14	34763	Human adenovirus 14 isolate Ad14-303600, complete genome
396	AY803294	B	14	34764	Human adenovirus type 14 strain de Wit, complete genome
397	JN860680	B	16	35384	Human adenovirus 16 strain E26, complete genome
398	AY601636	B	16	35522	Human adenovirus type 16 strain ch. 79, complete genome
399	MW091531	B	21	35362	Human adenovirus 21 isolate GZ06109.1, complete genome
400	MW151243	B	21	35365	Human adenovirus 21 isolate GZ09107.1, complete genome
401	MF502426	B	21	35341	Human adenovirus 21 isolate OHT-006, complete genome
402	KY307857	B	21	35372	Human adenovirus 21a isolate LRTI-7, complete genome
403	KY307858	B	21	35368	Human adenovirus 21a isolate LRTI-8, complete genome
404	KY307859	B	21	35372	Human adenovirus 21a isolate LRTI-9, complete genome
405	KY307860	B	21	35379	Human adenovirus 21a isolate Sibu-97, complete genome
406	KJ364573	B	21	35366	Human adenovirus 21 strain NHRC 32389, complete genome
407	KJ364574	B	21	35371	Human adenovirus 21 strain NHRC 32493, complete genome
408	KJ364575	B	21	35378	Human adenovirus 21 strain NHRC 63218, complete genome
409	KJ364576	B	21	35368	Human adenovirus 21 strain NHRC 44288, complete genome
410	KJ364577	B	21	35378	Human adenovirus 21 strain CDC RU8176, complete genome
411	KJ364578	B	21	35375	Human adenovirus 21 strain NHRC 5, complete genome
412	KJ364579	B	21	35377	Human adenovirus 21 strain CDC V1375E, complete genome
413	KJ364580	B	21	35379	Human adenovirus 21 strain NHRC 20007, complete genome
414	KJ364581	B	21	35369	Human adenovirus 21 strain NHRC 52331, complete genome
415	KJ364582	B	21	35370	Human adenovirus 21 strain NHRC 64589, complete genome
416	KJ364583	B	21	35378	Human adenovirus 21 strain NHRC 71139, complete genome
417	KJ364584	B	21	35369	Human adenovirus 21 strain NHRC 71227, complete genome
418	KJ364585	B	21	35375	Human adenovirus 21 strain NHRC 71252, complete genome
419	KJ364586	B	21	35379	Human adenovirus 21 strain NHRC 10030, complete genome
420	KJ364587	B	21	35371	Human adenovirus 21 strain PEL0066, complete genome
421	KJ364588	B	21	35371	Human adenovirus 21 strain CDC V2148A, complete genome
422	KJ364589	B	21	35363	Human adenovirus 21 strain VRDL T97-1745, complete genome
423	KJ364590	B	21	35364	Human adenovirus 21 strain NHRC 91447, complete genome
424	KJ364591	B	21	35387	Human adenovirus 21 strain VRDL T87-0342, complete genome
425	KJ364592	B	21	35362	Human adenovirus 21 strain VRDL T98-1269, complete genome
426	KF528688	B	21	35415	Human adenovirus 21, complete genome
427	KF577593	B	21	35376	Human adenovirus 21a isolate LRTI-3, complete genome
428	KF577595	B	21	35367	Human adenovirus 21a isolate LRTI-1, complete genome
429	KF577597	B	21	35377	Human adenovirus 21a isolate LRTI-5, complete genome
430	KF577598	B	21	35375	Human adenovirus 21a isolate LRTI-6, complete genome
431	KF577599	B	21	35367	Human adenovirus 21a isolate LRTI-1, complete genome
432	KF802425	B	21	35373	Human adenovirus 21a isolate LRTI-5, complete genome
433	KF802426	B	21	35327	Human adenovirus 21a isolate LRTI-2, complete genome
434	KF938575	B	21	35376	Human adenovirus 21a isolate LRTI-4, complete genome
435	KF938576	B	21	35376	Human adenovirus 21a isolate LRTI-4, complete genome
436	AY601633	B	21	35382	Human adenovirus type 21 strain AV-1645, complete genome
437	KF906413	B	34	34780	Human adenovirus 11+34 strain IC763, complete genome
438	KF268196	B	34	34758	Human adenovirus B strain human/USA/UFL_Adv34/2005/34[P34/H34/F34], complete genome
439	AY737797	B	34	34775	Human adenovirus type 34 strain Compton, complete genome
440	AC_000019	B	35	34794	Human adenovirus type 35, complete genome
441	KF268124	B	35	34781	Human adenovirus B strain human/USA/UFL_Adv35/2004/35[P35H35F35], complete genome
442	AY128640	B	35	34794	Human adenovirus type 35 strain Holden, complete genome
443	AY271307	B	35	34794	Human adenovirus type 35 strain 35p, complete genome
444	AY737798	B	50	35385	Human adenovirus type 50 strain Wan, complete genome
445	MG905110	B	55	34779	Human adenovirus 55 strain HAdV-B/Spain/273/1969/P14H11F14, complete genome
446	MW053454	B	55	34781	Human adenovirus 55 isolate 21962_S4TF53, complete genome
447	MT806170	B	55	34640	Human adenovirus 55 strain HB107/CHN/2019, complete genome
448	MT806171	B	55	34620	Human adenovirus 55 strain HB111/CHN/2019, complete genome
449	MT806172	B	55	34640	Human adenovirus 55 strain HB201/CHN/2019, complete genome
450	MT806173	B	55	34640	Human adenovirus 55 strain HB203/CHN/2019, complete genome
451	MT806174	B	55	34641	Human adenovirus 55 strain HB204/CHN/2019, complete genome
452	MT806175	B	55	34641	Human adenovirus 55 strain HB208/CHN/2019, complete genome
453	MT513753	B	55	34781	Human adenovirus 55 isolate CHOP6887, complete genome
454	MK886831	B	55	34774	Human adenovirus 55 isolate HAdV-B55/CHN/BJDX01/2015, complete genome
455	MN052861	B	55	34724	Human adenovirus 55, complete genome
456	MK123978	B	55	34664	Human adenovirus 55 strain 267, complete genome
457	MK123979	B	55	34756	Human adenovirus 55, complete genome
458	MK123980	B	55	34667	Human adenovirus 55 strain TY12, complete genome
459	MK123981	B	55	34667	Human adenovirus 55 strain TY26, complete genome
460	MH256653	B	55	34401	UNVERIFIED: Human adenovirus 55 isolate 24-1, complete genome
461	MH256654	B	55	34395	UNVERIFIED: Human adenovirus 55 isolate 24-2, complete genome
462	MH256655	B	55	34400	UNVERIFIED: Human adenovirus 55 isolate 1804001, complete genome
463	MH256656	B	55	34393	UNVERIFIED: Human adenovirus 55 isolate 1806003, complete genome
464	MH256657	B	55	34397	UNVERIFIED: Human adenovirus 55 isolate DYN, complete genome
465	KY471318	B	55	34776	Human adenovirus 55 strain AFMC 16-0007, complete genome
466	KY471319	B	55	34773	Human adenovirus 55 strain AFMC 16-0094, complete genome
467	KY471320	B	55	34773	Human adenovirus 55 strain AFMC 16-0074, complete genome
468	KY471321	B	55	34773	Human adenovirus 55 strain AFMC 16-0081, complete genome
469	KY471322	B	55	34776	Human adenovirus 55 strain AFMC 16-0035, complete genome
470	KY471323	B	55	34773	Human adenovirus 55 strain AFMC 16-0096, complete genome
471	KP896478	B	55	34755	Human adenovirus B55 strain Hebei/BD01/2012, complete genome
472	KP896483	B	55	34752	Human adenovirus B55 strain Liaoning/LS01/2013, complete genome
473	KP896484	B	55	34730	Human adenovirus B55 strain Tianjin/TJ01/2013, complete genome
474	KX289874	B	55	34755	Human adenovirus 55 isolate JS201501, complete genome
475	KY070248	B	55	34755	Human adenovirus 55 isolate 60-GD-2016, complete genome
476	KX494979	B	55	34776	Human adenovirus 55 strain AFMC 16-0011, complete genome
477	KP279748	B	55	34755	Human adenovirus 55 strain human/CHN/AQ-1/2012/55[P14/H11/F14], complete genome
478	KC857701	B	55	34745	Human adenovirus 55 strain HAdV B55 XZ2012-492, complete genome
479	KF908851	B	55	34238	Human adenovirus 55 strain TJ-2013-90, complete genome
480	KJ883520	B	55	34751	Human adenovirus 55 isolate Hebei/BD6728/2013, complete genome
481	KJ883521	B	55	34750	Human adenovirus 55 isolate Hebei/BD6729/2013, complete genome
482	KJ883522	B	55	34755	Human adenovirus 55 isolate Shanxi/QZ01/2011, complete genome
483	JX491639	B	55	34773	Human adenovirus 55 isolate HAdV-B/CHN/BJ01/2011/55[P14H11F14], complete genome
484	JX423384	B	55	34763	Human adenovirus B strain human/ARG/ak36_AdV11a/2005/55[P14H11F14], complete genome
485	JX423385	B	55	34772	Human adenovirus B strain human/EGY/ak37_AdV11a/2001/55[P14H11F14], complete genome
486	JX123027	B	55	34762	Human adenovirus 55 isolate CQ-814, complete genome
487	JX123028	B	55	34762	Human adenovirus 55 isolate CQ-1657, complete genome
488	JX123029	B	55	34753	Human adenovirus 55 isolate CQ-2903, complete genome
489	FJ643676	B	55	34755	Human adenovirus 55 strain QS-DLL, complete genome
490	JN860676	B	66	35080	Human adenovirus 66 strain 87-922, complete genome
491	JN860678	B	68	35538	Human adenovirus 68 strain Arg 827/04, complete genome
492	KF633445	B	76	35586	Human adenovirus B strain human/DEU/HEIM_00086/X/X[PXHXFX], complete genome
493	KF268328	B	77	34653	Human adenovirus B strain human/DEU/HEIM_00092/1985/NEW[P35H34F7], complete genome
494	KT970441	B	78	34798	Human mastadenovirus B strain HAdV-B/USA/CHOP2146-10810/2013/[P11H11F7], complete genome
495	LC177352	B	79	34779	Human mastadenovirus B strain HAdV-B/JPN/T150125/2015/79[P11H34F11], complete genome
496	MW054858	B	NA.	34791	Human mastadenovirus B, complete genome
497	MW013769	B	NA.	35265	Human mastadenovirus B isolate P1, complete genome
498	MW013770	B	NA.	35265	Human mastadenovirus B isolate P2, complete genome
499	MW013771	B	NA.	35265	Human mastadenovirus B isolate P3, complete genome
500	MW013772	B	NA.	35265	Human mastadenovirus B isolate P5, complete genome
501	MW013773	B	NA.	35265	Human mastadenovirus B isolate P6, complete genome
502	MW013774	B	NA.	35265	Human mastadenovirus B isolate P7, complete genome
503	MW013775	B	NA.	35265	Human mastadenovirus B isolate P8, complete genome
504	MW013776	B	NA.	35265	Human mastadenovirus B isolate P9, complete genome
505	MW013777	B	NA.	35265	Human mastadenovirus B isolate P10, complete genome
506	MW013778	B	NA.	35265	Human mastadenovirus B isolate P11, complete genome
507	MW013779	B	NA.	35265	Human mastadenovirus B isolate P12, complete genome
508	MW013780	B	NA.	35265	Human mastadenovirus B isolate P13, complete genome
509	MN654375	B	55	34770	Human adenovirus 55 isolate WPAFB69, complete genome
510	MN654376	B	55	34770	Human adenovirus 55 isolate WPAFB75, complete genome
511	MN654377	B	55	34770	Human adenovirus 55 isolate WPAFB48, complete genome
512	MN654378	B	55	34770	Human adenovirus 55 isolate WPAFB25, complete genome
513	MN654379	B	55	34770	Human adenovirus 55 isolate WPAFB24, complete genome
514	MN654380	B	55	34770	Human adenovirus 55 isolate NAMRU3-E3, complete genome
515	MN654381	B	55	34771	Human adenovirus 55 isolate NAMRU3-E4, complete genome
516	MN654382	B	55	34771	Human adenovirus 55 isolate NAMRU3-E66, complete genome
517	MN654383	B	55	34771	Human adenovirus 55 isolate NAMRU3-E72, complete genome
518	MN654384	B	55	34771	Human adenovirus 55 isolate NAMRU3 2008-905223, complete genome
519	MN654385	B	55	34771	Human adenovirus 55 isolate NAMRU3-E6, complete genome
520	MN654386	B	55	34772	Human adenovirus 55 isolate NAMRU3 2007-905716, complete genome
521	MN654387	B	55	34772	Human adenovirus 55 isolate NAMRU3 2009-908968, complete genome
522	MN654388	B	55	34772	Human adenovirus 55 isolate SNG1218, complete genome
523	MN654389	B	55	34772	Human adenovirus 55 isolate SNG1223, complete genome
524	MN654390	B	55	34771	Human adenovirus 55 isolate NAMRU3 2005-909685, complete genome
525	MN654391	B	55	34771	Human adenovirus 55 isolate NAMRU3 2005-908017, complete genome
526	MN654392	B	55	34762	Human adenovirus 55 isolate CDC97026382, complete genome
527	MN654393	B	55	34778	Human adenovirus 55 isolate WPAFB415, complete genome
528	MN654394	B	55	34759	Human adenovirus 55 isolate CADOH VRDL 76-0669, complete genome
529	MN654395	B	55	34779	Human adenovirus 55 isolate HAdV-11/14 strain 273, complete genome
530	MK809510	B	NA.	35240	UNVERIFIED: Human mastadenovirus B isolate Human/China/Shanghai/190/P7H7F7/2009, complete genome
531	MN011575	B	NA.	35172	Human mastadenovirus B isolate SH6220, complete genome
532	AC_000017	C	1	36001	Human adenovirus type 1, complete genome
533	MN737436	C	1	36014	Human adenovirus 1 strain QH-1665/2018, complete genome
534	MH183293	C	1	35946	Human adenovirus 1 strain SH2016, complete genome
535	MN513341	C	1	35981	Human adenovirus 1 isolate SG05/HAdvC1/2016, complete genome
536	MN513344	C	1	35986	Human adenovirus 1 isolate SG08/HAdvC1/2016, complete genome
537	MN513345	C	1	35981	Human adenovirus 1 isolate SG09/HAdvC1/2016, complete genome
538	JX173078	C	1	35989	Human adenovirus C strain human/ARG/A15812/2000/1[P1H1F1], complete genome
539	JX173080	C	1	35936	Human adenovirus C strain human/EGY/E13/2001/1[P1H1F1], complete genome
540	JX173082	C	1	35993	Human adenovirus C strain human/USA/VT384/2003/1[P1H1F1], complete genome
541	JX173083	C	1	36003	Human adenovirus C strain human/USA/VT2672/2003/1[P1H1F1], complete genome
542	JX173085	C	1	36006	Human adenovirus C strain human/USA/VT2612/2003/1[P1H1F1], complete genome
543	JX173086	C	1	36002	Human adenovirus C strain human/USA/VT13862/2004/1[P1H1F1], complete genome
544	AF534906	C	1	36001	Human adenovirus type 1 subgroup C, complete genome
545	AC_000007	C	2	35937	Human adenovirus 2, complete genome
546	NC_001405	C	2	35937	Human adenovirus C, complete genome
547	MK883607	C	2	35723	Human mastadenovirus C isolate Human/China/Shanghai/3987/2012/2[P1H2F2], complete genome
548	LC504572	C	2	35921	Human mastadenovirus C K19-85 DNA, complete genome
549	LC504573	C	2	35911	Human mastadenovirus C K67-339 DNA, complete genome
550	MN513342	C	2	35924	Human adenovirus 2 isolate SG06/HAdvC2/2016, complete genome
551	MF044052	C	2	35954	human adenovirus 2 isolate HK91, complete genome
552	MF315028	C	2	35953	Human mastadenovirus C isolate human/CHN/BJ04/2012/[P1/H2/F2], complete genome
553	MF315029	C	2	35958	Human mastadenovirus C isolate human/CHN/BJ09/2013/[P1/H2/F2], complete genome
554	KX384959	C	2	35868	Human adenovirus 2 strain T215/Ft Jackson South Carolina USA/2002, complete genome
555	KF268130	C	2	35931	Human adenovirus C strain human/USA/UFL_Adv2/2004/2[P2H2F2], complete genome
556	KF268310	C	2	35690	Human adenovirus C strain human/USA/Pitts_00109/1992/2[P2H2F2], complete genome
557	JX173077	C	2	35940	Human adenovirus C strain human/ARG/A8649/2005/2[P2H2F2], complete genome
558	JX173079	C	2	35925	Human adenovirus C strain human/ARG/A15932/2002/2[P2H2F2], complete genome
559	JX173081	C	2	35928	Human adenovirus C strain human/EGY/E53/2001/2[P2H2F2], complete genome
560	JX173084	C	2	35923	Human adenovirus C strain human/USA/VT5544/2003/2[P2H2F2], complete genome
561	J01917	C	2	35937	Human Adenovirus type 2, complete genome
562	AC_000008	C	5	35938	Human adenovirus 5, complete genome
563	MF681662	C	5	35805	Human mastadenovirus C strain HAdV-5var, complete genome
564	KX868466	C	5	35918	Human adenovirus 5 isolate GyK193, complete genome
565	KF268127	C	5	35931	Human adenovirus C strain human/USA/CL_42/1988/5[P5H5F5], complete genome
566	KF268199	C	5	35928	Human adenovirus C strain human/USA/UFL_Adv5/2008/5[P2/H5/F5], complete genome
567	KF429754	C	5	35911	Human adenovirus C strain human/USA/Pitts_00149/1990/5[P5H5F5]F268310, complete genome
568	AY601635	C	5	35931	Human adenovirus type 5 strain NHRC Ad5FS 7151, complete genome
569	AY339865	C	5	35934	Human adenovirus C serotype 5, complete genome
570	M73260	C	5	35935	Mastadenovirus h5 gene, complete genome
571	LC068712	C	6	35779	Human adenovirus 6 DNA, nearly complete genome, strain: 870550
572	LC068713	C	6	35698	Human adenovirus 6 DNA, nearly complete genome, strain: 870550
573	LC068714	C	6	35758	Human adenovirus 6 DNA, nearly complete genome, strain: 930113
574	LC068715	C	6	35776	Human adenovirus 6 DNA, nearly complete genome, strain: 940162
575	KF268129	C	6	35979	Human adenovirus C strain human/USA/UFL_Adv6/2005/6[P6H6F6], complete genome
576	JX423389	C	6	35747	Human adenovirus C strain human/USA/ak31_AdV6/2007/6[P6H6F6], complete genome
577	FJ349096	C	6	35758	Human adenovirus 6 strain Tonsil 99 prototype, complete genome
578	HQ003817	C	57	35818	Human adenovirus C strain human/RUS/16700/2001/57[P1H57F6], complete genome
579	MH558113	C	104	35933	Human mastadenovirus C strain human/CHN/GD2467/2017/87'[P1H1F2], complete genome
580	MZ151860	C	NA.	36008	Human mastadenovirus C strain HAdVC/Novosibirsk/8.65Hp/2020, complete genome
581	MZ151861	C	NA.	35947	Human mastadenovirus C strain HAdVC/Novosibirsk/7.134V/2019, complete genome
582	MZ151862	C	NA.	35931	Human mastadenovirus C strain HAdVC/Novosibirsk/8.234V/2020, complete genome
583	MZ151863	C	NA.	35936	Human mastadenovirus C strain HAdVC/Novosibirsk/8.202V/2020, complete genome
584	MZ151864	C	NA.	35953	Human mastadenovirus C strain HAdVC/Novosibirsk/8.142V/2020, complete genome
585	MZ151865	C	NA.	35937	Human mastadenovirus C strain HAdVC/Novosibirsk/8.171V/2020, complete genome
586	MZ151866	C	NA.	36001	Human mastadenovirus C strain HAdVC/Novosibirsk/8.81V/2020, complete genome
587	MK041225	C	NA.	36014	Human mastadenovirus C isolate human/Gansu-CHN/1111872/2015, complete genome
588	MK041226	C	NA.	35916	Human mastadenovirus C isolate human/Shanxi-CHN/122/2012, complete genome
589	MK041227	C	NA.	36023	Human mastadenovirus C isolate human/Shanxi-CHN/106/2010, complete genome
590	MK041228	C	NA.	35932	Human mastadenovirus C isolate human/Xizang-CHN/150/2015, complete genome
591	MK041229	C	NA.	35894	Human mastadenovirus C isolate human/Yunnan-CHN/472/2014, complete genome
592	MK041230	C	NA.	35906	Human mastadenovirus C isolate human/Shanxi-CHN/160/2001, complete genome
593	MK041231	C	NA.	35958	Human mastadenovirus C isolate human/Shanxi-CHN/141/2000, complete genome
594	MK041232	C	NA.	35913	Human mastadenovirus C isolate human/Shanxi-CHN/154/2003, complete genome
595	MK041233	C	NA.	35814	Human mastadenovirus C isolate human/Changchun-CHN/114/2013, complete genome
596	MK041234	C	NA.	35922	Human mastadenovirus C isolate human/Shanxi-CHN/22/2002, complete genome
597	MK041235	C	NA.	35917	Human mastadenovirus C isolate human/Shanxi-CHN/135/2001, complete genome
598	MK041236	C	NA.	35934	Human mastadenovirus C isolate human/Xizang-CHN/55/2015, complete genome
599	MK041237	C	NA.	35932	Human mastadenovirus C isolate human/Shanxi-CHN/38/2007, complete genome
600	MK041238	C	NA.	35935	Human mastadenovirus C isolate human/Shaanxi-CHN/12045/2012, complete genome
601	MK041239	C	NA.	35758	Human mastadenovirus C isolate human/Shanxi-CHN/87/2002, complete genome
602	MK041240	C	NA.	35754	Human mastadenovirus C isolate human/Shanxi-CHN/151/2002, complete genome
603	MK041241	C	NA.	35951	Human mastadenovirus C isolate human/Shanxi-CHN/105/2000, complete genome
604	MK041242	C	NA.	35899	Human mastadenovirus C isolate human/Shanxi-CHN/106/2000, complete genome
605	MK041243	C	NA.	35935	Human mastadenovirus C isolate human/Changchun-CHN/255/2013, complete genome
606	MK041244	C	NA.	35994	Human mastadenovirus C isolate human/Shanxi-CHN/32/2006, complete genome
607	MK041245	C	NA.	35940	Human mastadenovirus C isolate human/Hebei-CHN/6645/2010, complete genome
608	MK041246	C	NA.	36024	Human mastadenovirus C isolate human/Hunan-CHN/E177/2012, complete genome
609	MK041247	C	NA.	35943	Human mastadenovirus C isolate human/Yunnan-CHN/13/2013, complete genome
610	MK041248	C	NA.	35952	Human mastadenovirus C isolate human/Yunnan-CHN/5240/2013, complete genome
611	MK805085	C	NA.	35796	Human mastadenovirus C isolate Human/China/Shanghai/673/P1H1F1/2009, complete genome
612	MN628614	C	NA.	36100	Human mastadenovirus C isolate 245-Araguaina, complete genome
613	MN628615	C	NA.	33837	Human mastadenovirus C isolate 211-Carolina-MA, complete genome
614	MK165452	C	NA.	35949	Human mastadenovirus C isolate SX-2000-140, complete genome
615	MK165453	C	NA.	35932	Human mastadenovirus C isolate SX-2004-327, complete genome
616	KR699642	C	NA.	35926	Human mastadenovirus C strain CBJ113, complete genome
617	KF951595	C	NA.	35775	Human adenovirus C strain DD28, complete genome
618	AB679747	D	8	34996	Human adenovirus D8 DNA, complete genome, isolate: HAdVD_8_Sapporo1991
619	AB679748	D	8	34993	Human adenovirus D8 DNA, complete genome, isolate: HAdVD_8_Sapporo2001
620	AB701748	D	8	34997	Human adenovirus D8 DNA, complete genome, strain: Singapore
621	MN431241	D	8	34936	Human adenovirus D8 isolate VN2017, complete genome
622	MH634393	D	8	34996	UNVERIFIED: Human adenovirus D8 isolate YN/7/2018, complete genome
623	LC312461	D	8	34997	Human adenovirus D8 DNA, complete genome, isolate: Fukuoka_2_2014
624	LC312462	D	8	34997	Human adenovirus D8 DNA, complete genome, isolate: Fukuoka_5_2014
625	LC215432	D	8	34701	Human adenovirus D8 DNA, complete genome, strain: case90_20131544
626	KP016719	D	8	34939	Human adenovirus D8 strain Ger/Celle/06_2010, complete genome
627	KP016720	D	8	34934	Human adenovirus D8 strain Ger/Celle/06_2010, complete genome
628	KP016721	D	8	34936	Human adenovirus D8 strain Ger/Hannover/07_2010, complete genome
629	KP016722	D	8	34935	Human adenovirus D8 strain Ger/Bottrop/12_2011, complete genome
630	KP016723	D	8	34938	Human adenovirus D8 strain Ger/Bottrop/12_2011, complete genome
631	KP016724	D	8	34933	Human adenovirus D8 strain Ger/Bottrop/12_2011, complete genome
632	KP016725	D	8	34938	Human adenovirus D8 strain Ger/Karlsruhe/01_2012, complete genome
633	KP016726	D	8	34937	Human adenovirus D8 strain Ger/Hannover/08_2012, complete genome
634	KP016727	D	8	34935	Human adenovirus D8 strain Ger/Celle/03_2012, complete genome
635	KP016728	D	8	34933	Human adenovirus D8 strain Ger/Bottrop/06_2012, complete genome
636	KP016729	D	8	34939	Human adenovirus D8 strain Ger/Lanshut/08_2012, complete genome
637	KP016730	D	8	34936	Human adenovirus D8 strain Ger/Teltow/09_2012, complete genome
638	KP016731	D	8	34941	Human adenovirus D8 strain Ger/Luneburg/11_2012, complete genome
639	KP016732	D	8	34935	Human adenovirus D8 strain Ger/Luneburg/11_2012, complete genome
640	KP016733	D	8	34941	Human adenovirus D8 strain Ger/Cologne/12_2012, complete genome
641	KP016734	D	8	34939	Human adenovirus D8 strain Ger/Celle/12_2012, complete genome
642	KP016735	D	8	34938	Human adenovirus D8 strain Ger/Arnsberg/12_2012, complete genome
643	KP016736	D	8	34936	Human adenovirus D8 strain Ger/Dortmund/01_2013, complete genome
644	KP016737	D	8	34941	Human adenovirus D8 strain Ger/Freiburg/12_2012, complete genome
645	KP016738	D	8	34941	Human adenovirus D8 strain Ger/Mulheim-Ruhr/01_2013, complete genome
646	KP016739	D	8	34943	Human adenovirus D8 strain Ger/Cottbus/02_2013, complete genome
647	KP016740	D	8	34938	Human adenovirus D8 strain Ger/Bottrop/02_2013, complete genome
648	KP016741	D	8	34930	Human adenovirus D8 strain Ger/Heidelberg/12_2013, complete genome
649	KP016742	D	8	34939	Human adenovirus D8 strain Ger/Heidelberg/11_2013, complete genome
650	KP016743	D	8	34938	Human adenovirus D8 strain Ger/Regensburg/07_2012, complete genome
651	KT862545	D	8	34940	Human adenovirus D8 strain Ger/Berlin/04_2003, complete genome
652	KT862546	D	8	34937	Human adenovirus D8 strain Ger/Neubrandenburg/08_2006, complete genome
653	KT862547	D	8	34937	Human adenovirus D8 strain Ger/Celle/09_2014, complete genome
654	KT862548	D	8	34928	Human adenovirus D8 strain Ger/Krefeld/11_2005, complete genome
655	KT862549	D	8	34939	Human adenovirus D8 strain Ger/Hannover/10_2014, complete genome
656	KT340055	D	8	34948	Human adenovirus D8 isolate NYS05_2091, complete genome
657	KT340056	D	8	34948	Human adenovirus D8 isolate NYS12_4716, complete genome
658	KT340057	D	8	34948	Human adenovirus D8 isolate NYS12_4717, complete genome
659	KT340058	D	8	34948	Human adenovirus D8 isolate NYS12_4718, complete genome
660	KT340059	D	8	34948	Human adenovirus D8 isolate NYS12_4719, complete genome
661	KT340060	D	8	34948	Human adenovirus D8 isolate NYS12_4720, complete genome
662	KT340061	D	8	34948	Human adenovirus D8 isolate NYS12_4721, complete genome
663	KT340062	D	8	34948	Human adenovirus D8 isolate NYS12_5493, complete genome
664	KT340063	D	8	34948	Human adenovirus D8 isolate NYS12_5670, complete genome
665	KT340064	D	8	34948	Human adenovirus D8 isolate NYS12_5671, complete genome
666	KT340065	D	8	34948	Human adenovirus D8 isolate NYS12_5673, complete genome
667	KT340066	D	8	34948	Human adenovirus D8 isolate NYS12_5676, complete genome
668	KT340067	D	8	34948	Human adenovirus D8 isolate NYS12_5678, complete genome
669	KT340068	D	8	34948	Human adenovirus D8 isolate NYS12_5792, complete genome
670	KT340069	D	8	34948	Human adenovirus D8 isolate NYS12_6095, complete genome
671	KT340070	D	8	34949	Human adenovirus D8 isolate NYS12_13421, complete genome
672	KT340071	D	8	34948	Human adenovirus D8 isolate NYS05_2088, complete genome
673	AB897885	D	8	34997	Human adenovirus D8 DNA, complete genome, strain: S9
674	KF268118	D	8	34926	Human adenovirus D strain human/USA/CL_48/1991/8[P8/H8F/F53], complete genome
675	KF268198	D	8	34912	Human adenovirus D strain human/USA/CL_49/1991/8[P8/H8/F53], complete genome
676	KF268205	D	8	34968	Human adenovirus D strain human/USA/MEEI_00079/X/8[P8H8F8], complete genome
677	KF268321	D	8	34990	Human adenovirus D strain human/USA/MEEI_0077/X/8[P8H8F8], complete genome
678	KF268333	D	8	35066	Human adenovirus D strain human/USA/CL_50/1992/56[P56/H56/F56], complete genome
679	KF429751	D	8	34772	Human adenovirus D strain human/USA/Pitts_00132/1992/8[P8H8F8], complete genome
680	AB746853	D	8	34978	Human adenovirus 8 DNA, complete genome, strain: Trim variant
681	AB448767	D	8	34980	Human adenovirus 8 genomic DNA, complete genome, isolate: Trim
682	AB448768	D	8	34962	Human adenovirus 8 genomic DNA, complete genome, isolate: 8b
683	AB448769	D	8	34980	Human adenovirus 8 genomic DNA, complete genome, isolate: 8e
684	NC_010956	D	9	35083	Human adenovirus D, complete genome
685	AJ854486	D	9	35083	Human adenovirus type 9 complete genome
686	AB695622	D	10	35095	Human adenovirus D10 DNA, complete genome, isolate: HAdV-10_NIID-2
687	AB695621	D	10	35105	Human adenovirus 10 DNA, complete genome, isolate: HAdV-10_NIID-1
688	AB724351	D	10	35105	Human adenovirus 10 DNA, complete genome, strain: J.J.; ATCC VR-1504
689	AB746854	D	10	35105	Human adenovirus 10 DNA, complete genome, strain: contaminant in the ATCC HAdV-8 stock
690	JN226746	D	10	35105	Human adenovirus 10, complete genome
691	JN226747	D	13	35209	Human adenovirus 13, complete genome
692	MW805358	D	15	35040	Human mastadenovirus D strain PA_USA/VIR209329/2020/56[P56H15F9], complete genome
693	MW805359	D	15	35040	Human mastadenovirus D strain OH_USA/NCHPro95/2014/56[P56H15F9], complete genome
694	MW805360	D	15	35040	Human mastadenovirus D strain NY_USA/44114/2019/56[P56H15F9], complete genome
695	MF476839	D	15	35151	Human mastadenovirus D strain human/USA/MEE-CH38/1955/69[P69H15F42], complete genome
696	MF476840	D	15	35066	Human mastadenovirus D strain human/USA/MEE-CHBR/1995/56[P9H15F9], complete genome
697	MF476843	D	15	35159	Human mastadenovirus D strain human/USA/MEE-TIER/1967/87[P9H15F25], complete genome
698	MF476844	D	15	35153	Human mastadenovirus D strain human/USA/MEE-TWSC/1964/87[P9H15F25], complete genome
699	KF268204	D	15	35100	Human adenovirus D strain human/DEU/HEIM_00082/1988/15[P15H15F15], complete genome
700	KF268329	D	15	35038	Human adenovirus D strain human/DEU/HEIM_00081/1982/56[P56H56F56], complete genome
701	AB562586	D	15	35116	Human adenovirus 15 DNA, complete genome, isolate: CH38
702	AC_000006	D	17	35100	Human adenovirus D, complete genome
703	HQ910407	D	17	35139	Human adenovirus 17 isolate D17, complete genome
704	AF108105	D	17	35100	Human adenovirus type 17 complete genome
705	AB679752	D	19	35230	Human adenovirus 19a DNA, complete genome, isolate: HAdVD_19a_Sapporo1992
706	AB679753	D	19	35231	Human adenovirus 19a DNA, complete genome, isolate: HAdVD_19a_Sapporo1999
707	JQ326209	D	19	35153	Human adenovirus 19, complete genome
708	AB448771	D	19	35125	Human adenovirus 19 genomic DNA, complete genome, isolate: AV-587
709	AB448772	D	19	35231	Human adenovirus 19 genomic DNA, complete genome, isolate: 19a
710	AB448773	D	19	35231	Human adenovirus 19 genomic DNA, complete genome, isolate: 1997
711	AB448774	D	19	35231	Human adenovirus 19 genomic DNA, complete genome, isolate: 2001
712	JN226749	D	20	35181	Human adenovirus 20, complete genome
713	KF268197	D	22	35137	Human adenovirus D strain human/USA/UFL_Adv22/2005/53[P53/H53/F53], complete genome
714	FJ619037	D	22	35152	Human adenovirus 22 strain AV-2711, complete genome
715	FJ404771	D	22	35166	Human adenovirus 22 isolate AV-2711, complete genome
716	KF279629	D	23	35029	Human adenovirus 23 isolate Aids32/Manchester/1993, complete genome
717	JN226750	D	23	35050	Human adenovirus 23, complete genome
718	JN226751	D	24	35166	Human adenovirus 24, complete genome
719	JN226752	D	25	35248	Human adenovirus 25, complete genome
720	EF153474	D	26	35152	Human adenovirus type 26, complete genome
721	JN226753	D	27	35154	Human adenovirus 27, complete genome
722	KY618679	D	28	35145	Human mastadenovirus D isolate human/DEU/Berlin/2014/80[P19/23H28F22], complete genome
723	FJ824826	D	28	35130	Human adenovirus 28 strain BP-5, complete genome
724	JN226754	D	29	35214	Human adenovirus 29, complete genome
725	AB562587	D	29	35213	Human adenovirus 29 DNA, complete genome, isolate: BP6
726	JN226755	D	30	35178	Human adenovirus 30 isolate USA/BP-7-1/1959/30 [P30H30F30], complete genome
727	JN226756	D	32	35248	Human adenovirus 32, complete genome
728	JN226758	D	33	35131	Human adenovirus 33, complete genome
729	GQ384080	D	36	35152	Human adenovirus 36 from USA, complete genome
730	AB679751	D	37	35152	Human adenovirus D37 DNA, complete genome, isolate: HAdVD_37_Sapporo1999
731	LC215429	D	37	35152	Human adenovirus DNA, complete genome, strain: case67_20121578
732	LC215433	D	37	35152	Human adenovirus DNA, complete genome, strain: case110_20131573
733	LC215434	D	37	35152	Human adenovirus DNA, complete genome, strain: case111_20131575
734	LC215435	D	37	35152	Human adenovirus DNA, complete genome, strain: case112_20131578
735	LC215436	D	37	35152	Human adenovirus DNA, complete genome, strain: case113_20131581
736	LC215437	D	37	35152	Human adenovirus DNA, complete genome, strain: case118_20131587
737	LC215438	D	37	35152	Human adenovirus D37 DNA, complete genome, strain: case120_20131590
738	LC215439	D	37	35152	Human adenovirus D37 DNA, complete genome, strain: case124_20131598
739	LC215440	D	37	35153	Human adenovirus D37 DNA, complete genome, strain: case126_20131602
740	LC215441	D	37	35152	Human adenovirus D37 DNA, complete genome, strain: case127_20131603
741	LC215443	D	37	35152	Human adenovirus D37 DNA, complete genome, strain: case136_20131618
742	LC215444	D	37	35158	Human adenovirus D37 DNA, complete genome, strain: case140_20141501
743	KF268203	D	37	35200	Human adenovirus D strain human/USA/MEEI_00074/X/37[P37H37F37], complete genome
744	AB448775	D	37	35215	Human adenovirus 37 genomic DNA, complete genome, isolate: GW
745	AB448776	D	37	35215	Human adenovirus 37 genomic DNA, complete genome, isolate: 1991
746	AB448777	D	37	35215	Human adenovirus 37 genomic DNA, complete genome, isolate: 1996
747	AB448778	D	37	35152	Human adenovirus 37 genomic DNA, complete genome, isolate: 2004
748	DQ900900	D	37	35213	Human adenovirus type 37 isolate GW [76-19026], complete genome
749	JN226759	D	38	35221	Human adenovirus 38, complete genome
750	JN226760	D	39	35152	Human adenovirus 39, complete genome
751	JN226761	D	42	35231	Human adenovirus 42, complete genome
752	KC529648	D	43	35073	Human adenovirus 43 strain 1309 from USA, complete genome
753	JN226762	D	43	35012	Human adenovirus 43, complete genome
754	JN226763	D	44	35214	Human adenovirus 44, complete genome
755	JN226764	D	45	35154	Human adenovirus 45, complete genome
756	AY875648	D	46	35178	Human adenovirus type 46, complete genome
757	JN226757	D	47	35106	Human adenovirus 47, complete genome
758	EF153473	D	48	35206	Human adenovirus type 48, complete genome
759	DQ393829	D	49	35215	Human adenovirus type 49, complete genome
760	JN226765	D	51	35114	Human adenovirus 51, complete genome
761	AB550823	D	53	35137	Human adenovirus 53 DNA, complete genome, strain: K5/Sapporo/2007
762	MK116618	D	53	35134	Human adenovirus 53 strain USA/2017/CA-RGDS-1004, complete genome
763	LC215422	D	53	35137	Human adenovirus 53 DNA, complete genome, strain: case22_20111549
764	LC215424	D	53	35118	Human adenovirus 53 DNA, complete genome, strain: case28_20121506
765	LC215426	D	53	35118	Human adenovirus 53 DNA, complete genome, strain: case43_20121515
766	LC215428	D	53	35137	Human adenovirus 53 DNA, complete genome, strain: case47_20121537
767	LC215442	D	53	35118	Human adenovirus 53 DNA, complete genome, strain: case128_20131604
768	AB605243	D	53	35137	Human adenovirus 53 DNA, complete genome, isolate: 960528C/Hiroshima/1996
769	AB605244	D	53	35137	Human adenovirus 53 DNA, complete genome, isolate: C075/Matsuyama/2003
770	AB605245	D	53	35116	Human adenovirus 53 DNA, complete genome, isolate: FS161/Fukui/2004
771	AB605246	D	53	35116	Human adenovirus 53 DNA, complete genome, isolate: FS165/Fukui/2004
772	FJ169625	D	53	34909	Human adenovirus D strain human/DEU/IAI-1/2005/53[P37H22F8], complete genome
773	NC_012959	D	54	34920	Human adenovirus 54, complete genome
774	AB679749	D	54	34928	Human adenovirus 54 DNA, complete genome, isolate: HAdVD_54_Sapporo2005
775	AB679750	D	54	34927	Human adenovirus 54 DNA, complete genome, isolate: HAdVD_54_Sapporo2009
776	LC215423	D	54	34926	Human adenovirus 54 DNA, complete genome, strain: case23_20111540
777	LC215427	D	54	34927	Human adenovirus 54 DNA, complete genome, strain: case44_20121523
778	LC215446	D	54	34926	Human adenovirus 54 DNA, complete genome, strain: case15_20111534
779	AB448770	D	54	34920	Human adenovirus 54 DNA, complete genome
780	AB333801	D	54	34920	Human adenovirus 54 DNA, complete genome
781	LC595640	D	56	35040	Human adenovirus 56 TKY3113Asew DNA, complete genome
782	LC589687	D	56	35040	Human adenovirus 56 TKYAd188507_2018 DNA, complete genome
783	LC215425	D	56	35040	Human adenovirus 56 DNA, complete genome, strain: case37_20121516
784	LC215430	D	56	35040	Human adenovirus 56 DNA, complete genome, strain: case69_20121569
785	LC215431	D	56	35040	Human adenovirus 56 DNA, complete genome, strain: case77_20131505
786	LC215445	D	56	35040	Human adenovirus 56 DNA, complete genome, strain: case157_20101537
787	KF268209	D	56	35066	Human adenovirus D strain human/USA/MEEI_00078/X/56[P56H56F56], complete genome
788	KF268313	D	56	35060	Human adenovirus D strain human/USA/Pitts_00150/1992/NEW[P26H56F56], complete genome
789	HM770721	D	56	35066	Human adenovirus 56, complete genome
790	KF268319	D	58	35137	Human adenovirus D strain human/ARG/arg_00101/2010/58[P58H58F58], complete genome
791	HQ883276	D	58	35217	Human adenovirus 58 strain human/ARG/AdCor-96-487/1996/58[P58H58F29], complete genome
792	JF799911	D	59	35072	Human adenovirus D strain human/USA/CDPH/2007/59[P64H25F56], complete genome
793	HQ007053	D	60	35050	Human adenovirus D strain human/CAN/SW/2009/60[P60H20F60], complete genome
794	JN162672	D	60	35103	Human adenovirus 60a isolate Aids59/Manchester/1992, complete genome
795	JN162671	D	62	35127	Human adenovirus 62 isolate Aids25/Manchester/1993, complete genome
796	JN935766	D	63	35168	Human adenovirus 63 strain human/USA/BP-7-2/1959/63[P30H30F29], complete genome
797	KF268213	D	64	35231	Human adenovirus D strain human/USA/MEEI_0076/X/64[P64H64F64], complete genome
798	JQ326206	D	64	35231	Human adenovirus 64 strain 2, complete genome
799	JQ326207	D	64	35236	Human adenovirus 64 strain 3, complete genome
800	JQ326208	D	64	35215	Human adenovirus 64 strain 88, complete genome
801	EF121005	D	64	35231	Human adenovirus 64 strain human/USA/C/1993/64[P22H19F37], complete genome
802	AP012285	D	65	35172	Human adenovirus 65 DNA, complete genome, strain: BGD/2004/B172/[P58/H10/F9]
803	AP012302	D	67	35075	Human adenovirus 67 DNA, complete genome, strain: BGD/2005/B109/[P67/H9/F67]
804	JN226748	D	69	35124	Human adenovirus 69 isolate Human adenovirus D human/SAU/CH38/1955/69[P53H15F69], complete genome
805	KP641339	D	70	35186	Human mastadenovirus D isolate human/DEU/Leipzig/2014/70[P70H70F29], complete genome
806	KF268207	D	71	35192	Human adenovirus 71 strain human/DEU/HEIM_00085/1987/71[P9H20F71], complete genome
807	KF268335	D	72	34553	Human mastadenovirus D strain human/DEU/HEIM_00088/1985/72[P72H30F72], complete genome
808	KY618676	D	73	35190	Human mastadenovirus D isolate human/DEU/Leipzig/2015/73[P67H45F27], complete genome
809	KY618677	D	74	35155	Human mastadenovirus D isolate human/DEU/Leipzig/2015/74[P70H74F51], complete genome
810	KY618678	D	75	35104	Human mastadenovirus D isolate human/DEU/Leipzig/2015/75[P75H26F58], complete genome
811	AB765926	D	81	35198	Human adenovirus 81 DNA, complete genome, strain: Chiba_E086/2012
812	LC066535	D	82	35122	Human mastadenovirus D DNA, complete genome, strain: human/JPN/OIPH23/2011/82[P56H15F37]
813	KX827426	D	83	35207	Human mastadenovirus D strain human/PAR/Py52A/2010/83[P83H9F15], complete genome
814	MF416150	D	84	35257	Human mastadenovirus D strain Hu/PAN/P309886/2011/84 [P43H17F84], complete genome
815	LC314153	D	85	35203	Human mastadenovirus D DNA, complete genome, isolate: Kumamoto_20151587_JPN
816	KX868297	D	86	35147	Human adenovirus 86 isolate GyK018, complete genome
817	MF476841	D	87	35159	Human mastadenovirus D strain human/USA/MEE-KIPA/1967/87[P9H15F25], complete genome
818	MF476842	D	88	35115	Human mastadenovirus D strain human/USA/MEE-MOLD/1963/88[P88H15F9], complete genome
819	KF268208	D	91	35157	Human mastadenovirus D strain human/DEU/HEIM_00093/X/91[P37H37F17], complete genome
820	KF268325	D	92	35113	Human mastadenovirus D strain human/DEU/HEIM_00090/1986/92[P92H32F27], complete genome
821	KF268334	D	93	35130	Human mastadenovirus D strain human/DEU/HEIM_00094/1988/93[P28H37F38], complete genome
822	KF268201	D	94	35082	Human mastadenovirus D strain human/DEU/HEIM_00080/1982/94[P33H15F9], complete genome
823	KF268206	D	95	35128	Human mastadenovirus D strain human/DEU/HEIM_00100/1984/95[P95H9F15], complete genome
824	KF268327	D	96	35169	Human mastadenovirus D strain human/DEU/HEIM_00089/1988/96[P23H32F62], complete genome
825	KF268320	D	97	34990	Human mastadenovirus D strain human/DEU/HEIM_00087/1987/97[P67H28F60], complete genome
826	KF268332	D	98	35122	Human mastadenovirus D strain human/DEU/HEIM_00099/1986/98[P98H46F9], complete genome
827	KF268211	D	99	35212	Human mastadenovirus D strain human/DEU/HEIM_00098/1987/99[P9H46F39], complete genome
828	KF268330	D	100	35200	Human mastadenovirus D strain human/DEU/HEIM_00083/1986/100[P100H17F30], complete genome
829	KF268324	D	101	35027	Human mastadenovirus D strain human/DEU/HEIM_00095/1988/101[P101H37F45], complete genome
830	KF268312	D	102	34987	Human mastadenovirus D strain human/DEU/HEIM_00096/1984/102[P102H38F30], complete genome
831	KF268322	D	103	34726	Human mastadenovirus D strain human/DEU/HEIM_00091/1986/103[P103H33F30], complete genome
832	MK174992	D	NA.	35202	Human mastadenovirus D isolate BCCDC/Vancouver/2010, complete genome
833	KJ626291	D	NA.	35186	Human mastadenovirus D isolate 21-10-vt10230, complete genome
834	KJ626292	D	NA.	35186	Human mastadenovirus D isolate 21-10-VT9763, complete genome
835	KF302429	D	NA.	35036	UNVERIFIED: Human mastadenovirus D isolate LN2012-14, complete genome
836	KF268122	D	NA.	35151	Human adenovirus D strain human/USA/CL_47/1989/37[P37/H37/F37], complete genome
837	AB605240	D	NA.	35048	Human adenovirus D DNA, complete genome, isolate: 870006C/Hiroshima/1987
838	AB605241	D	NA.	35045	Human adenovirus D DNA, complete genome, isolate: 880249C/Hiroshima/1988
839	AB605242	D	NA.	35118	Human adenovirus D DNA, complete genome, isolate: 890357C/Hiroshima/1989
840	AB562588	D	NA.	35067	Human adenovirus D DNA, complete genome, isolate: 2307-S
841	NC_003266	E	4	35994	Human adenovirus E, complete genome
842	MW692349	E	4	35966	Human adenovirus E4 isolate HAdV-E/HK/HK35/2014, complete genome
843	MN307136	E	4	35960	Human adenovirus E4 strain HAdV-E/USA_MD/5883/2019/P4H4F4, complete genome
844	MN307137	E	4	35960	Human adenovirus E4 strain HAdV-E/USA_VA/9623/2018/P4H4F4, complete genome
845	MN307138	E	4	35960	Human adenovirus E4 strain HAdV-E/USA_VA/9621/2018/P4H4F4, complete genome
846	MN307139	E	4	35960	Human adenovirus E4 strain HAdV-E/USA_VA/2744/2018/P4H4F4, complete genome
847	MN307140	E	4	35960	Human adenovirus E4 strain HAdV-E/USA_WI/6006/2018/P4H4F4, complete genome
848	MN307141	E	4	35960	Human adenovirus E4 strain HAdV-E/USA_WI/6010/2018/P4H4F4, complete genome
849	MN307142	E	4	35960	Human adenovirus E4 strain HAdV-E/USA_WI/5556/2018/P4H4F4, complete genome
850	MN307143	E	4	35962	Human adenovirus E4 strain HAdV-E/USA_PA/9762/2018/P4H4F4, complete genome
851	MN307144	E	4	35962	Human adenovirus E4 strain HAdV-E/USA_PA/9773/2018/P4H4F4, complete genome
852	MN307145	E	4	35962	Human adenovirus E4 strain HAdV-E/USA_PA/7607/2018/P4H4F4, complete genome
853	MN513338	E	4	35945	Human adenovirus E4 isolate SG01/HAdvE4/2016, complete genome
854	MN513340	E	4	35945	Human adenovirus E4 isolate SG04/HAdvE4/2016, complete genome
855	MN513343	E	4	35945	Human adenovirus E4 isolate SG07/HAdvE4/2016, complete genome
856	MN513346	E	4	35945	Human adenovirus E4 isolate SG10/HAdvE4/2016, complete genome
857	MN513347	E	4	35945	Human adenovirus E4 isolate SG11/HAdvE4/2016, complete genome
858	AB679754	E	4	35960	Human adenovirus 4a DNA, complete genome, isolate: HAdVE_4a_Sapporo1984
859	AB679755	E	4	35961	Human adenovirus 4a DNA, complete genome, isolate: HAdVE_4a_Sapporo1991
860	AB679756	E	4	35963	Human adenovirus 4a DNA, complete genome, isolate: HAdVE_4a_Sapporo2001
861	AP014840	E	4	35962	Human adenovirus 4a NHRC-21320 DNA, complete genome
862	AP014841	E	4	36155	Human adenovirus 4a NHRC-22650 DNA, complete genome
863	AP014842	E	4	35959	Human adenovirus 4a NHRC-23703 DNA, complete genome
864	AP014843	E	4	35959	Human adenovirus 4a NHRC-25562 DNA, complete genome
865	AP014844	E	4	35967	Human adenovirus 4a NHRC-70935 DNA, complete genome
866	AP014845	E	4	35964	Human adenovirus 4a NHRC-92165 DNA, complete genome
867	AP014846	E	4	35962	Human adenovirus 4a NHRC-20699 DNA, complete genome
868	AP014847	E	4	35961	Human adenovirus 4a WPAFB 7 DNA, complete genome
869	AP014848	E	4	35962	Human adenovirus 4a NHRC-42269 DNA, complete genome
870	AP014849	E	4	35973	Human adenovirus 4a NHRC-11023 DNA, complete genome
871	AP014850	E	4	35964	Human adenovirus 4a NHRC-50654 DNA, complete genome
872	AP014851	E	4	35960	Human adenovirus 4a NHRC-36401 DNA, complete genome
873	AP014852	E	4	35914	Human adenovirus 4p NHRC_90255 DNA, complete genome
874	AP014853	E	4	35914	Human adenovirus 4p NHRC_90870 DNA, complete genome
875	MG030483	E	4	35937	Human adenovirus type 4 isolate NVI1727, complete genome
876	MG030484	E	4	35937	Human adenovirus type 4 isolate NVI1771, complete genome
877	MG030485	E	4	35937	Human adenovirus type 4 isolate NVI1692, complete genome
878	MG030486	E	4	35937	Human adenovirus type 4 isolate NVI1694, complete genome
879	KY996442	E	4	35948	Human mastadenovirus E strain HAdV-E/USA/9111/2014/P4H4F4, complete genome
880	KY996443	E	4	35960	Human mastadenovirus E strain E/USA/38662/2014/P4H4F4, complete genome
881	KY996444	E	4	35948	Human mastadenovirus E strain HAdVE/USA_New York/38813/2014/P4H4F4, complete genome
882	KY996445	E	4	35948	Human mastadenovirus E strain HAdV-E/USA/33430/2014/P4H4F4, complete genome
883	KY996446	E	4	35949	Human mastadenovirus E strain HAdV-E/USA/3477/2015/P4H4F4, complete genome
884	KY996447	E	4	35968	Human mastadenovirus E strain HAdV-E/USA/4054/2015/P4H4F4, complete genome
885	KY996448	E	4	35934	Human mastadenovirus E strain HAdV-E/USA/4876/2014/P4H4F4, complete genome
886	KY996449	E	4	35960	Human mastadenovirus E strain HAdV-E/USA/5497/2013/P4H4F4, complete genome
887	KY996450	E	4	35955	Human mastadenovirus E strain HAdV-E/USA/12752/2012/P4H4F4, complete genome
888	KY996451	E	4	35948	Human mastadenovirus E strain HAdV-E/USA/27440/2012/P4H4F4, complete genome
889	KY996452	E	4	35962	Human mastadenovirus E strain HAdVE/Japan/J1007/1981/P4H4F4, complete genome
890	KY996453	E	4	35952	Human mastadenovirus E strain HAdVE/USA_Connecticut/TB071911/2011/P4H4F4, complete genome
891	MF002042	E	4	35960	Human mastadenovirus E isolate HAdVE/USA_New York/1418/2015/P4H4F4, complete genome
892	MF002043	E	4	35975	Human mastadenovirus E isolate HAdVE/USA_New Jersey/RU2533/1966/P4H4F4, complete genome
893	KX868498	E	4	35969	Human adenovirus E4 isolate GyK225, complete genome
894	KX384945	E	4	35965	Human adenovirus E4 strain T158/Ft Jackson South Carolina USA/2002, complete genome
895	KX384946	E	4	35904	Human adenovirus E4 strain V2029E/Georgia USA/1986, complete genome
896	KX384947	E	4	35991	Human adenovirus E4 strain RU4445/Egypt/1968, complete genome
897	KX384948	E	4	35991	Human adenovirus E4 strain RDU2954/New Jersey USA/1966, complete genome
898	KX384949	E	4	35990	Human adenovirus E4 strain RI-67 (ATCC VR-1572), complete genome
899	KX384950	E	4	35983	Human adenovirus E4 strain RU7872/Minnesota USA/1971, complete genome
900	KX384951	E	4	35967	Human adenovirus E4 strain ZG/Indio California USA/1995, complete genome
901	KX384952	E	4	35963	Human adenovirus E4 strain 186/Ft Jackson South Carolina USA/1998, complete genome
902	KX384953	E	4	35963	Human adenovirus E4 strain 078/Ft Jackson South Carolina USA/1997, complete genome
903	KX384954	E	4	35962	Human adenovirus E4 strain 10/Ft Jackson South Carolina USA/2001, complete genome
904	KX384955	E	4	35961	Human adenovirus E4 strain V1933/New Mexico USA/1985, complete genome
905	KX384956	E	4	35960	Human adenovirus E4 strain V0014/France/1978, complete genome
906	KX384957	E	4	35929	Human adenovirus E4 strain V1003/New York USA/1981, complete genome
907	KF006344	E	4	35960	Human adenovirus 4 strain GZ01, complete genome
908	EF371058	E	4	35914	Human mastadenovirus E isolate NHRC90339, complete genome
909	AY599835	E	4	35965	Human adenovirus type 4 strain NHRC 42606, complete genome
910	AY599837	E	4	35964	Human adenovirus type 4 strain NHRC 3, complete genome
911	AY594253	E	4	35990	Human adenovirus type 4 strain RI-67, complete genome
912	AY458656	E	4	35994	Human adenovirus 4 strain CL68578, complete genome
913	AY487947	E	4	35994	Human adenovirus E, complete genome
914	NC_001454	F	40	34214	Human adenovirus F, complete genome
915	MK955315	F	40	33973	Human mastadenovirus F strain SA14320, complete genome
916	MK955316	F	40	33694	Human mastadenovirus F strain SA12683, complete genome
917	MK955317	F	40	33881	Human mastadenovirus F strain SA12730, complete genome
918	MK955318	F	40	33929	Human mastadenovirus F strain SA12383, complete genome
919	MK955319	F	40	33744	Human mastadenovirus F strain SA12303, complete genome
920	KU162869	F	40	34210	Human adenovirus 40 strain HoviX, complete genome
921	L19443	F	40	34214	Human adenovirus F, complete genome
922	MW567962	F	41	34114	Human adenovirus 41 isolate MU22/patient A, complete genome
923	MW567963	F	41	34065	Human adenovirus 41 isolate MU22/patient B, complete genome
924	MW567964	F	41	34102	Human adenovirus 41 isolate MU22/patient C, complete genome
925	MW567965	F	41	34102	Human adenovirus 41 isolate MU22/patient D, complete genome
926	MW567966	F	41	34102	Human adenovirus 41 isolate MU22/patient E, complete genome
927	MT790998	F	41	34182	Human adenovirus 41 isolate 120-Porto-Nacional, complete genome
928	MT790999	F	41	33869	Human adenovirus 41 isolate 119-Araguaina, complete genome
929	MK962806	F	41	33945	Human mastadenovirus F strain SA13026, complete genome
930	MK962807	F	41	34020	Human mastadenovirus F strain SA6749, complete genome
931	MK962808	F	41	33925	Human mastadenovirus F strain SA13020, complete genome
932	MK962809	F	41	33976	Human mastadenovirus F strain SA7335, complete genome
933	MK962810	F	41	34064	Human mastadenovirus F strain SA12680, complete genome
934	MH465394	F	41	34138	Human adenovirus 41 isolate Anhui/2018, complete genome
935	MG925782	F	41	34172	Human adenovirus 41 isolate MU22, complete genome
936	MG925783	F	41	34119	Human adenovirus 41 isolate MU35, complete genome
937	KX868523	F	41	34184	Human adenovirus 41 isolate GyK253, complete genome
938	KY316160	F	41	34169	Human adenovirus 41 isolate SH/2015/D16, complete genome
939	KY316161	F	41	34198	Human adenovirus 41 isolate SH/2015/D187, complete genome
940	KY316162	F	41	34165	Human adenovirus 41 isolate SH/2015/D240, complete genome
941	KY316163	F	41	34175	Human adenovirus 41 isolate SH/2015/D363, complete genome
942	KY316164	F	41	34184	Human adenovirus 41 isolate SH/2015/D381, complete genome
943	KF303069	F	41	34188	Human adenovirus 41 isolate NY/2010/4849, complete genome
944	KF303070	F	41	34188	Human adenovirus 41 isolate NY/2010/4845, complete genome
945	KF303071	F	41	34188	Human adenovirus 41 isolate 10-4851, complete genome
946	AB728839	F	41	34179	Human adenovirus 41 DNA, complete genome, strain: SaP3-3F
947	HM565136	F	41	34169	Human adenovirus 41 isolate NIVD103, complete genome
948	DQ315364	F	41	34188	Human adenovirus 41 isolate Tak, complete genome
949	MT791000	F	NA.	34173	Human mastadenovirus F isolate 033-Araguaina, complete genome
950	MT791001	F	NA.	33451	Human mastadenovirus F isolate 005_Porto_Nacional, complete genome
951	DQ923122	G	52	34250	Human adenovirus 52 isolate T03-2244, complete genome
952	MT113942	NA.	NA.	35241	Human adenovirus sp. isolate CQ29, complete genome
953	MT113943	NA.	NA.	35239	Human adenovirus sp. isolate CQ45, complete genome
954	MT113944	NA.	NA.	35239	Human adenovirus sp. isolate CQ71, complete genome
955	MK570618	NA.	NA.	35215	UNVERIFIED: Human adenovirus sp. isolate M32/TS/CHN/2019, complete genome
956	MK570619	NA.	NA.	35020	UNVERIFIED: Human adenovirus sp. isolate S179/TS/CHN/2019, complete genome
957	MK357714	NA.	NA.	35931	Human adenovirus sp. isolate DT-11, complete genome
958	MK357715	NA.	NA.	35873	Human adenovirus sp. isolate DT-4, complete genome
959	MK241690	NA.	NA.	35908	Human adenovirus sp. isolate DT5, complete genome

## Sheet: Gnm353
TITLE: Gnm353 Dataset used in this report
IDs	Accession	Genus	Organism	Brief_Description
1	J01917	Mastadenovirus	Human adenovirus 2	Mastadenovirus_Human_adenovirus_2_J01917
2	AF083132	Mastadenovirus	Porcine adenovirus 3	Mastadenovirus_Porcine_adenovirus_3_AF083132
3	AB605241	Mastadenovirus	Human mastadenovirus D	Mastadenovirus_Human_mastadenovirus_D_AB605241
4	AB605242	Mastadenovirus	Human mastadenovirus D	Mastadenovirus_Human_mastadenovirus_D_AB605242
5	AB605243	Mastadenovirus	Human adenovirus 53	Mastadenovirus_Human_adenovirus_53_AB605243
6	AB605244	Mastadenovirus	Human adenovirus 53	Mastadenovirus_Human_adenovirus_53_AB605244
7	AB605245	Mastadenovirus	Human adenovirus 53	Mastadenovirus_Human_adenovirus_53_AB605245
8	HQ883276	Mastadenovirus	Human adenovirus 58	Mastadenovirus_Human_adenovirus_58_HQ883276
9	HQ910407	Mastadenovirus	Human adenovirus 17	Mastadenovirus_Human_adenovirus_17_HQ910407
10	HQ241818	Mastadenovirus	Simian adenovirus 48	Mastadenovirus_Simian_adenovirus_48_HQ241818
11	HQ241819	Mastadenovirus	Simian adenovirus 49	Mastadenovirus_Simian_adenovirus_49_HQ241819
12	HQ241820	Mastadenovirus	Simian adenovirus 50	Mastadenovirus_Simian_adenovirus_50_HQ241820
13	AB026117	Mastadenovirus	Porcine adenovirus 3	Mastadenovirus_Porcine_adenovirus_3_AB026117
14	HQ659699	Mastadenovirus	Human adenovirus 7	Mastadenovirus_Human_adenovirus_7_HQ659699
15	EU715130	Siadenovirus	Raptor adenovirus 1	Siadenovirus_Raptor_adenovirus_1_EU715130
16	HQ605912	Mastadenovirus	Simian adenovirus 20	Mastadenovirus_Simian_adenovirus_20_HQ605912
17	HM565136	Mastadenovirus	Human adenovirus 41	Mastadenovirus_Human_adenovirus_41_HM565136
18	JF799911	Mastadenovirus	Human mastadenovirus D	Mastadenovirus_Human_mastadenovirus_D_JF799911
19	HQ913600	unclassified Adenoviridae	Titi monkey adenovirus ECC-2011	unclassified_Adenoviridae_Titi_monkey_adenovirus_ECC-2011_HQ913600
20	JF964962	Mastadenovirus	Human adenovirus 61	Mastadenovirus_Human_adenovirus_61_JF964962
21	HQ007053	Mastadenovirus	Human mastadenovirus D	Mastadenovirus_Human_mastadenovirus_D_HQ007053
22	JN162671	Mastadenovirus	Human adenovirus 62	Mastadenovirus_Human_adenovirus_62_JN162671
23	JN162672	Mastadenovirus	Human adenovirus 60a	Mastadenovirus_Human_adenovirus_60a_JN162672
24	NC_000942	Mastadenovirus	Murine mastadenovirus A	Mastadenovirus_Murine_mastadenovirus_A_NC_000942
25	JN252129	Mastadenovirus	Bat adenovirus 2	Mastadenovirus_Bat_adenovirus_2_JN252129
26	JN418926	Mastadenovirus	Equine adenovirus 1	Mastadenovirus_Equine_adenovirus_1_JN418926
27	HM585353	Siadenovirus	Skua adenovirus 1	Siadenovirus_Skua_adenovirus_1_HM585353
28	JN860676	Mastadenovirus	Human adenovirus 66	Mastadenovirus_Human_adenovirus_66_JN860676
29	JN860677	Mastadenovirus	Human adenovirus 7d2	Mastadenovirus_Human_adenovirus_7d2_JN860677
30	JN860678	Mastadenovirus	Human adenovirus 68	Mastadenovirus_Human_adenovirus_68_JN860678
31	JN860679	Mastadenovirus	Human adenovirus 3+7	Mastadenovirus_Human_adenovirus_3+7_JN860679
32	JN860680	Mastadenovirus	Human adenovirus 16	Mastadenovirus_Human_adenovirus_16_JN860680
33	JN935766	Mastadenovirus	Human adenovirus 63	Mastadenovirus_Human_adenovirus_63_JN935766
34	JN254802	Mastadenovirus	Chimpanzee adenovirus Y25	Mastadenovirus_Chimpanzee_adenovirus_Y25_JN254802
35	AF083975	Aviadenovirus	Fowl adenovirus 9	Aviadenovirus_Fowl_adenovirus_9_AF083975
36	AP012285	Mastadenovirus	Human adenovirus 65	Mastadenovirus_Human_adenovirus_65_AP012285
37	GU936707	Aviadenovirus	Turkey adenovirus 1	Aviadenovirus_Turkey_adenovirus_1_GU936707
38	JN381195	Mastadenovirus	Bovine adenovirus 3	Mastadenovirus_Bovine_adenovirus_3_JN381195
39	JN226755	Mastadenovirus	Human adenovirus 30	Mastadenovirus_Human_adenovirus_30_JN226755
40	JQ326207	Mastadenovirus	Human adenovirus 64	Mastadenovirus_Human_adenovirus_64_JQ326207
41	JQ326208	Mastadenovirus	Human adenovirus 64	Mastadenovirus_Human_adenovirus_64_JQ326208
42	JQ326209	Mastadenovirus	Human adenovirus 19	Mastadenovirus_Human_adenovirus_19_JQ326209
43	AP012302	Mastadenovirus	Human adenovirus 67	Mastadenovirus_Human_adenovirus_67_AP012302
44	JF510462	Aviadenovirus	Goose adenovirus 4	Aviadenovirus_Goose_adenovirus_4_JF510462
45	JN880448	Mastadenovirus	Simian adenovirus A1139	Mastadenovirus_Simian_adenovirus_A1139_JN880448
46	AF224336	Siadenovirus	Frog adenovirus 1	Siadenovirus_Frog_adenovirus_1_AF224336
47	JN880449	Mastadenovirus	Simian adenovirus A1163	Mastadenovirus_Simian_adenovirus_A1163_JN880449
48	JN880450	Mastadenovirus	Simian adenovirus A1173	Mastadenovirus_Simian_adenovirus_A1173_JN880450
49	JN880451	Mastadenovirus	Simian adenovirus A1258	Mastadenovirus_Simian_adenovirus_A1258_JN880451
50	JN880452	Mastadenovirus	Simian adenovirus A1285	Mastadenovirus_Simian_adenovirus_A1285_JN880452
51	JN880454	Mastadenovirus	Simian adenovirus A1312	Mastadenovirus_Simian_adenovirus_A1312_JN880454
52	JN880455	Mastadenovirus	Simian adenovirus A1327	Mastadenovirus_Simian_adenovirus_A1327_JN880455
53	JN880456	Mastadenovirus	Simian adenovirus A1335	Mastadenovirus_Simian_adenovirus_A1335_JN880456
54	HE608152	Aviadenovirus	Fowl aviadenovirus C	Aviadenovirus_Fowl_aviadenovirus_C_HE608152
55	JQ776547	Mastadenovirus	Simian adenovirus 6	Mastadenovirus_Simian_adenovirus_6_JQ776547
56	JN032132	Mastadenovirus	Human adenovirus 14	Mastadenovirus_Human_adenovirus_14_JN032132
57	NC_001958	Siadenovirus	Turkey siadenovirus A	Siadenovirus_Turkey_siadenovirus_A_NC_001958
58	JF800905	Mastadenovirus	Human adenovirus 7	Mastadenovirus_Human_adenovirus_7_JF800905
59	JN226746	Mastadenovirus	Human adenovirus D10	Mastadenovirus_Human_adenovirus_D10_JN226746
60	JN226747	Mastadenovirus	Human adenovirus D13	Mastadenovirus_Human_adenovirus_D13_JN226747
61	JN226748	Mastadenovirus	Human adenovirus 69	Mastadenovirus_Human_adenovirus_69_JN226748
62	JN226749	Mastadenovirus	Human adenovirus 20	Mastadenovirus_Human_adenovirus_20_JN226749
63	JN226750	Mastadenovirus	Human adenovirus 23	Mastadenovirus_Human_adenovirus_23_JN226750
64	JN226751	Mastadenovirus	Human adenovirus 24	Mastadenovirus_Human_adenovirus_24_JN226751
65	JN226752	Mastadenovirus	Human adenovirus 25	Mastadenovirus_Human_adenovirus_25_JN226752
66	JN226753	Mastadenovirus	Human adenovirus 27	Mastadenovirus_Human_adenovirus_27_JN226753
67	JN226754	Mastadenovirus	Human adenovirus 29	Mastadenovirus_Human_adenovirus_29_JN226754
68	AF252854	Mastadenovirus	Bovine adenovirus 2	Mastadenovirus_Bovine_adenovirus_2_AF252854
69	JN226756	Mastadenovirus	Human adenovirus 32	Mastadenovirus_Human_adenovirus_32_JN226756
70	JN226757	Mastadenovirus	Human adenovirus 47	Mastadenovirus_Human_adenovirus_47_JN226757
71	JN226758	Mastadenovirus	Human adenovirus 33	Mastadenovirus_Human_adenovirus_33_JN226758
72	JN226759	Mastadenovirus	Human adenovirus 38	Mastadenovirus_Human_adenovirus_38_JN226759
73	JN226760	Mastadenovirus	Human adenovirus 39	Mastadenovirus_Human_adenovirus_39_JN226760
74	JN226761	Mastadenovirus	Human adenovirus 42	Mastadenovirus_Human_adenovirus_42_JN226761
75	JN226762	Mastadenovirus	Human adenovirus 43	Mastadenovirus_Human_adenovirus_43_JN226762
76	JN226763	Mastadenovirus	Human adenovirus 44	Mastadenovirus_Human_adenovirus_44_JN226763
77	JN226764	Mastadenovirus	Human adenovirus 45	Mastadenovirus_Human_adenovirus_45_JN226764
78	JN226765	Mastadenovirus	Human adenovirus 51	Mastadenovirus_Human_adenovirus_51_JN226765
79	AF289262	Mastadenovirus	Porcine adenovirus 5	Mastadenovirus_Porcine_adenovirus_5_AF289262
80	JQ824845	Mastadenovirus	Human adenovirus 14	Mastadenovirus_Human_adenovirus_14_JQ824845
81	JX123027	Mastadenovirus	Human adenovirus B55	Mastadenovirus_Human_adenovirus_B55_JX123027
82	JX123028	Mastadenovirus	Human adenovirus B55	Mastadenovirus_Human_adenovirus_B55_JX123028
83	JX123029	Mastadenovirus	Human adenovirus B55	Mastadenovirus_Human_adenovirus_B55_JX123029
84	JX423380	Mastadenovirus	Human mastadenovirus B	Mastadenovirus_Human_mastadenovirus_B_JX423380
85	JX423381	Mastadenovirus	Human mastadenovirus B	Mastadenovirus_Human_mastadenovirus_B_JX423381
86	JX423382	Mastadenovirus	Human mastadenovirus B	Mastadenovirus_Human_mastadenovirus_B_JX423382
87	JX423383	Mastadenovirus	Human mastadenovirus B	Mastadenovirus_Human_mastadenovirus_B_JX423383
88	JX423384	Mastadenovirus	Human mastadenovirus B	Mastadenovirus_Human_mastadenovirus_B_JX423384
89	JX423385	Mastadenovirus	Human mastadenovirus B	Mastadenovirus_Human_mastadenovirus_B_JX423385
90	AY163756	Mastadenovirus	Human adenovirus 11	Mastadenovirus_Human_adenovirus_11_AY163756
91	JX423386	Mastadenovirus	Human mastadenovirus B	Mastadenovirus_Human_mastadenovirus_B_JX423386
92	JX423387	Mastadenovirus	Human mastadenovirus B	Mastadenovirus_Human_mastadenovirus_B_JX423387
93	JX423388	Mastadenovirus	Human mastadenovirus B	Mastadenovirus_Human_mastadenovirus_B_JX423388
94	JX423389	Mastadenovirus	Human mastadenovirus C	Mastadenovirus_Human_mastadenovirus_C_JX423389
95	JX173077	Mastadenovirus	Human mastadenovirus C	Mastadenovirus_Human_mastadenovirus_C_JX173077
96	JX173078	Mastadenovirus	Human mastadenovirus C	Mastadenovirus_Human_mastadenovirus_C_JX173078
97	JX173079	Mastadenovirus	Human mastadenovirus C	Mastadenovirus_Human_mastadenovirus_C_JX173079
98	JX173080	Mastadenovirus	Human mastadenovirus C	Mastadenovirus_Human_mastadenovirus_C_JX173080
99	JX173081	Mastadenovirus	Human mastadenovirus C	Mastadenovirus_Human_mastadenovirus_C_JX173081
100	JX173082	Mastadenovirus	Human mastadenovirus C	Mastadenovirus_Human_mastadenovirus_C_JX173082
101	AF258784	Mastadenovirus	Tree shrew adenovirus 1	Mastadenovirus_Tree_shrew_adenovirus_1_AF258784
102	JX173083	Mastadenovirus	Human mastadenovirus C	Mastadenovirus_Human_mastadenovirus_C_JX173083
103	JX173084	Mastadenovirus	Human mastadenovirus C	Mastadenovirus_Human_mastadenovirus_C_JX173084
104	JX173085	Mastadenovirus	Human mastadenovirus C	Mastadenovirus_Human_mastadenovirus_C_JX173085
105	JX173086	Mastadenovirus	Human mastadenovirus C	Mastadenovirus_Human_mastadenovirus_C_JX173086
106	JX491639	Mastadenovirus	Human mastadenovirus B	Mastadenovirus_Human_mastadenovirus_B_JX491639
107	JQ345700	Atadenovirus	Bovine adenovirus 6	Atadenovirus_Bovine_adenovirus_6_JQ345700
108	JX625134	Mastadenovirus	Human adenovirus 7	Mastadenovirus_Human_adenovirus_7_JX625134
109	AB695621	Mastadenovirus	Human adenovirus D10	Mastadenovirus_Human_adenovirus_D10_AB695621
110	AB746853	Mastadenovirus	Human adenovirus D8	Mastadenovirus_Human_adenovirus_D8_AB746853
111	KC529648	Mastadenovirus	Human adenovirus 43	Mastadenovirus_Human_adenovirus_43_KC529648
112	M73260	Mastadenovirus	Human adenovirus 5	Mastadenovirus_Human_adenovirus_5_M73260
113	AF532578	Mastadenovirus	Human adenovirus 11	Mastadenovirus_Human_adenovirus_11_AF532578
114	JX892927	Mastadenovirus	Human adenovirus 14	Mastadenovirus_Human_adenovirus_14_JX892927
115	KC693021	Mastadenovirus	Simian adenovirus B	Mastadenovirus_Simian_adenovirus_B_KC693021
116	KC693022	Mastadenovirus	Simian adenovirus C	Mastadenovirus_Simian_adenovirus_C_KC693022
117	KC693023	Mastadenovirus	Simian adenovirus C	Mastadenovirus_Simian_adenovirus_C_KC693023
118	KC493646	Aviadenovirus	Fowl adenovirus 5	Aviadenovirus_Fowl_adenovirus_5_KC493646
119	KF286430	Atadenovirus	Duck adenovirus 1	Atadenovirus_Duck_adenovirus_1_KF286430
120	KF006344	Mastadenovirus	Human adenovirus E4	Mastadenovirus_Human_adenovirus_E4_KF006344
121	KF268117	Mastadenovirus	Human mastadenovirus B	Mastadenovirus_Human_mastadenovirus_B_KF268117
122	KF268118	Mastadenovirus	Human mastadenovirus D	Mastadenovirus_Human_mastadenovirus_D_KF268118
123	KF268119	Mastadenovirus	Human mastadenovirus A	Mastadenovirus_Human_mastadenovirus_A_KF268119
124	U40839	Atadenovirus	Ovine adenovirus 7	Atadenovirus_Ovine_adenovirus_7_U40839
125	KF268120	Mastadenovirus	Human mastadenovirus B	Mastadenovirus_Human_mastadenovirus_B_KF268120
126	KF268121	Mastadenovirus	Human mastadenovirus B	Mastadenovirus_Human_mastadenovirus_B_KF268121
127	KF268122	Mastadenovirus	Human mastadenovirus D	Mastadenovirus_Human_mastadenovirus_D_KF268122
128	KF268123	Mastadenovirus	Human mastadenovirus B	Mastadenovirus_Human_mastadenovirus_B_KF268123
129	KF268124	Mastadenovirus	Human mastadenovirus B	Mastadenovirus_Human_mastadenovirus_B_KF268124
130	KF268125	Mastadenovirus	Human mastadenovirus B	Mastadenovirus_Human_mastadenovirus_B_KF268125
131	KF268126	Mastadenovirus	Human mastadenovirus B	Mastadenovirus_Human_mastadenovirus_B_KF268126
132	KF268127	Mastadenovirus	Human mastadenovirus C	Mastadenovirus_Human_mastadenovirus_C_KF268127
133	KF268128	Mastadenovirus	Human mastadenovirus B	Mastadenovirus_Human_mastadenovirus_B_KF268128
134	KF268129	Mastadenovirus	Human mastadenovirus C	Mastadenovirus_Human_mastadenovirus_C_KF268129
135	AY271307	Mastadenovirus	Human adenovirus 35	Mastadenovirus_Human_adenovirus_35_AY271307
136	KF268130	Mastadenovirus	Human mastadenovirus C	Mastadenovirus_Human_mastadenovirus_C_KF268130
137	KF268131	Mastadenovirus	Human mastadenovirus B	Mastadenovirus_Human_mastadenovirus_B_KF268131
138	KF268132	Mastadenovirus	Human mastadenovirus B	Mastadenovirus_Human_mastadenovirus_B_KF268132
139	KF268133	Mastadenovirus	Human mastadenovirus B	Mastadenovirus_Human_mastadenovirus_B_KF268133
140	KF268134	Mastadenovirus	Human mastadenovirus B	Mastadenovirus_Human_mastadenovirus_B_KF268134
141	KF268135	Mastadenovirus	Human mastadenovirus B	Mastadenovirus_Human_mastadenovirus_B_KF268135
142	KF268196	Mastadenovirus	Human mastadenovirus B	Mastadenovirus_Human_mastadenovirus_B_KF268196
143	KF268197	Mastadenovirus	Human mastadenovirus D	Mastadenovirus_Human_mastadenovirus_D_KF268197
144	KF268198	Mastadenovirus	Human mastadenovirus D	Mastadenovirus_Human_mastadenovirus_D_KF268198
145	KF268199	Mastadenovirus	Human mastadenovirus C	Mastadenovirus_Human_mastadenovirus_C_KF268199
146	AF534906	Mastadenovirus	Human adenovirus 1	Mastadenovirus_Human_adenovirus_1_AF534906
147	KF268201	Mastadenovirus	Human mastadenovirus D	Mastadenovirus_Human_mastadenovirus_D_KF268201
148	KF268202	Mastadenovirus	Human mastadenovirus B	Mastadenovirus_Human_mastadenovirus_B_KF268202
149	KF268203	Mastadenovirus	Human mastadenovirus D	Mastadenovirus_Human_mastadenovirus_D_KF268203
150	KF268204	Mastadenovirus	Human mastadenovirus D	Mastadenovirus_Human_mastadenovirus_D_KF268204
151	KF268205	Mastadenovirus	Human mastadenovirus D	Mastadenovirus_Human_mastadenovirus_D_KF268205
152	KF268206	Mastadenovirus	Human mastadenovirus D	Mastadenovirus_Human_mastadenovirus_D_KF268206
153	KF268207	Mastadenovirus	Human adenovirus 71	Mastadenovirus_Human_adenovirus_71_KF268207
154	KF268208	Mastadenovirus	Human mastadenovirus D	Mastadenovirus_Human_mastadenovirus_D_KF268208
155	KF268209	Mastadenovirus	Human mastadenovirus D	Mastadenovirus_Human_mastadenovirus_D_KF268209
156	KF268210	Mastadenovirus	Human mastadenovirus B	Mastadenovirus_Human_mastadenovirus_B_KF268210
157	AY339865	Mastadenovirus	Human mastadenovirus C	Mastadenovirus_Human_mastadenovirus_C_AY339865
158	KF268211	Mastadenovirus	Human mastadenovirus D	Mastadenovirus_Human_mastadenovirus_D_KF268211
159	KF268212	Mastadenovirus	Human mastadenovirus B	Mastadenovirus_Human_mastadenovirus_B_KF268212
160	KF268213	Mastadenovirus	Human mastadenovirus D	Mastadenovirus_Human_mastadenovirus_D_KF268213
161	KF268310	Mastadenovirus	Human mastadenovirus C	Mastadenovirus_Human_mastadenovirus_C_KF268310
162	KF268311	Mastadenovirus	Human mastadenovirus B	Mastadenovirus_Human_mastadenovirus_B_KF268311
163	KF268312	Mastadenovirus	Human mastadenovirus D	Mastadenovirus_Human_mastadenovirus_D_KF268312
164	KF268313	Mastadenovirus	Human mastadenovirus D	Mastadenovirus_Human_mastadenovirus_D_KF268313
165	KF268314	Mastadenovirus	Human mastadenovirus B	Mastadenovirus_Human_mastadenovirus_B_KF268314
166	KF268315	Mastadenovirus	Human mastadenovirus B	Mastadenovirus_Human_mastadenovirus_B_KF268315
167	KF268316	Mastadenovirus	Human mastadenovirus B	Mastadenovirus_Human_mastadenovirus_B_KF268316
168	AF036092	Atadenovirus	Bovine adenovirus 4	Atadenovirus_Bovine_adenovirus_4_AF036092
169	KF268319	Mastadenovirus	Human mastadenovirus D	Mastadenovirus_Human_mastadenovirus_D_KF268319
170	KF268320	Mastadenovirus	Human mastadenovirus D	Mastadenovirus_Human_mastadenovirus_D_KF268320
171	KF268321	Mastadenovirus	Human mastadenovirus D	Mastadenovirus_Human_mastadenovirus_D_KF268321
172	KF268322	Mastadenovirus	Human mastadenovirus D	Mastadenovirus_Human_mastadenovirus_D_KF268322
173	KF268324	Mastadenovirus	Human mastadenovirus D	Mastadenovirus_Human_mastadenovirus_D_KF268324
174	KF268325	Mastadenovirus	Human mastadenovirus D	Mastadenovirus_Human_mastadenovirus_D_KF268325
175	KF268327	Mastadenovirus	Human mastadenovirus D	Mastadenovirus_Human_mastadenovirus_D_KF268327
176	KF268328	Mastadenovirus	Human mastadenovirus B	Mastadenovirus_Human_mastadenovirus_B_KF268328
177	KF268329	Mastadenovirus	Human mastadenovirus D	Mastadenovirus_Human_mastadenovirus_D_KF268329
178	KF268330	Mastadenovirus	Human mastadenovirus D	Mastadenovirus_Human_mastadenovirus_D_KF268330
179	AY128640	Mastadenovirus	Human adenovirus 35	Mastadenovirus_Human_adenovirus_35_AY128640
180	KF268332	Mastadenovirus	Human mastadenovirus D	Mastadenovirus_Human_mastadenovirus_D_KF268332
181	KF268334	Mastadenovirus	Human mastadenovirus D	Mastadenovirus_Human_mastadenovirus_D_KF268334
182	KF268335	Mastadenovirus	Human mastadenovirus D	Mastadenovirus_Human_mastadenovirus_D_KF268335
183	KF429751	Mastadenovirus	Human mastadenovirus D	Mastadenovirus_Human_mastadenovirus_D_KF429751
184	KF429754	Mastadenovirus	Human mastadenovirus C	Mastadenovirus_Human_mastadenovirus_C_KF429754
185	KF633445	Mastadenovirus	Human mastadenovirus B	Mastadenovirus_Human_mastadenovirus_B_KF633445
186	KF279629	Mastadenovirus	Human adenovirus 23	Mastadenovirus_Human_adenovirus_23_KF279629
187	KF477312	Aviadenovirus	Turkey aviadenovirus 4	Aviadenovirus_Turkey_aviadenovirus_4_KF477312
188	KF477313	Aviadenovirus	Turkey aviadenovirus 5	Aviadenovirus_Turkey_aviadenovirus_5_KF477313
189	KC440171	Mastadenovirus	Human adenovirus 7	Mastadenovirus_Human_adenovirus_7_KC440171
190	AY495969	Mastadenovirus	Human adenovirus 7	Mastadenovirus_Human_adenovirus_7_AY495969
191	AC_000189	Mastadenovirus	Porcine adenovirus 3	Mastadenovirus_Porcine_adenovirus_3_AC_000189
192	AC_000191	Mastadenovirus	Bovine mastadenovirus A	Mastadenovirus_Bovine_mastadenovirus_A_AC_000191
193	AB728839	Mastadenovirus	Human adenovirus 41	Mastadenovirus_Human_adenovirus_41_AB728839
194	KF906413	Mastadenovirus	Human adenovirus 11+34	Mastadenovirus_Human_adenovirus_11+34_KF906413
195	KC857700	Mastadenovirus	Human adenovirus 7	Mastadenovirus_Human_adenovirus_7_KC857700
196	KC857701	Mastadenovirus	Human adenovirus B55	Mastadenovirus_Human_adenovirus_B55_KC857701
197	AB765926	Mastadenovirus	Human adenovirus Chiba_E086/2012	Mastadenovirus_Human_adenovirus_Chiba_E086/2012_AB765926
198	FN824512	Aviadenovirus	Pigeon adenovirus 1	Aviadenovirus_Pigeon_adenovirus_1_FN824512
199	KF951595	Mastadenovirus	Human mastadenovirus C	Mastadenovirus_Human_mastadenovirus_C_KF951595
200	KJ563221	Mastadenovirus	California sea lion adenovirus 1	Mastadenovirus_California_sea_lion_adenovirus_1_KJ563221
201	AY530876	Mastadenovirus	Simian adenovirus E22	Mastadenovirus_Simian_adenovirus_E22_AY530876
202	KF303069	Mastadenovirus	Human adenovirus 41	Mastadenovirus_Human_adenovirus_41_KF303069
203	KF303070	Mastadenovirus	Human adenovirus 41	Mastadenovirus_Human_adenovirus_41_KF303070
204	KF303071	Mastadenovirus	Human adenovirus 41	Mastadenovirus_Human_adenovirus_41_KF303071
205	KJ469653	Aviadenovirus	Duck adenovirus 2	Aviadenovirus_Duck_adenovirus_2_KJ469653
206	KJ883520	Mastadenovirus	Human adenovirus B55	Mastadenovirus_Human_adenovirus_B55_KJ883520
207	KJ883521	Mastadenovirus	Human adenovirus B55	Mastadenovirus_Human_adenovirus_B55_KJ883521
208	KJ883522	Mastadenovirus	Human adenovirus B55	Mastadenovirus_Human_adenovirus_B55_KJ883522
209	KF577593	Mastadenovirus	Human adenovirus 21a	Mastadenovirus_Human_adenovirus_21a_KF577593
210	KF577595	Mastadenovirus	Human adenovirus 21a	Mastadenovirus_Human_adenovirus_21a_KF577595
211	KF577597	Mastadenovirus	Human adenovirus 21a	Mastadenovirus_Human_adenovirus_21a_KF577597
212	AY530877	Mastadenovirus	Simian adenovirus 23	Mastadenovirus_Simian_adenovirus_23_AY530877
213	KF577598	Mastadenovirus	Human adenovirus 21a	Mastadenovirus_Human_adenovirus_21a_KF577598
214	KF802425	Mastadenovirus	Human adenovirus 21a	Mastadenovirus_Human_adenovirus_21a_KF802425
215	KF802426	Mastadenovirus	Human adenovirus 21a	Mastadenovirus_Human_adenovirus_21a_KF802426
216	KF938575	Mastadenovirus	Human adenovirus 21a	Mastadenovirus_Human_adenovirus_21a_KF938575
217	KF528688	Mastadenovirus	Human adenovirus 21	Mastadenovirus_Human_adenovirus_21_KF528688
218	KF302429	Mastadenovirus	Human mastadenovirus D	Mastadenovirus_Human_mastadenovirus_D_KF302429
219	KJ156523	Atadenovirus	Lizard adenovirus 2	Atadenovirus_Lizard_adenovirus_2_KJ156523
220	KF360047	Mastadenovirus	Simian adenovirus ch1	Mastadenovirus_Simian_adenovirus_ch1_KF360047
221	KM096545	Aviadenovirus	Fowl aviadenovirus D	Aviadenovirus_Fowl_aviadenovirus_D_KM096545
222	KF908851	Mastadenovirus	Human adenovirus B55	Mastadenovirus_Human_adenovirus_B55_KF908851
223	L19443	Mastadenovirus	Human mastadenovirus F	Mastadenovirus_Human_mastadenovirus_F_L19443
224	AY487947	Mastadenovirus	Human mastadenovirus E	Mastadenovirus_Human_mastadenovirus_E_AY487947
225	KJ626291	Mastadenovirus	Human mastadenovirus D	Mastadenovirus_Human_mastadenovirus_D_KJ626291
226	KJ626292	Mastadenovirus	Human mastadenovirus D	Mastadenovirus_Human_mastadenovirus_D_KJ626292
227	KM190146	Mastadenovirus	Simian adenovirus DM-2014	Mastadenovirus_Simian_adenovirus_DM-2014_KM190146
228	KM591901	Mastadenovirus	Rhesus adenovirus 51	Mastadenovirus_Rhesus_adenovirus_51_KM591901
229	KM591902	Mastadenovirus	Rhesus adenovirus 52	Mastadenovirus_Rhesus_adenovirus_52_KM591902
230	KM591903	Mastadenovirus	Rhesus adenovirus 53	Mastadenovirus_Rhesus_adenovirus_53_KM591903
231	KJ019879	Mastadenovirus	Human adenovirus 7	Mastadenovirus_Human_adenovirus_7_KJ019879
232	KJ019880	Mastadenovirus	Human adenovirus 7	Mastadenovirus_Human_adenovirus_7_KJ019880
233	KJ019881	Mastadenovirus	Human adenovirus 7	Mastadenovirus_Human_adenovirus_7_KJ019881
234	KJ019882	Mastadenovirus	Human adenovirus 7	Mastadenovirus_Human_adenovirus_7_KJ019882
235	AY598782	Mastadenovirus	Simian adenovirus 3	Mastadenovirus_Simian_adenovirus_3_AY598782
236	KJ019883	Mastadenovirus	Human adenovirus 7	Mastadenovirus_Human_adenovirus_7_KJ019883
237	KJ019884	Mastadenovirus	Human adenovirus 7	Mastadenovirus_Human_adenovirus_7_KJ019884
238	KJ019885	Mastadenovirus	Human adenovirus 7	Mastadenovirus_Human_adenovirus_7_KJ019885
239	KJ019886	Mastadenovirus	Human adenovirus 7	Mastadenovirus_Human_adenovirus_7_KJ019886
240	KJ019887	Mastadenovirus	Human adenovirus 7	Mastadenovirus_Human_adenovirus_7_KJ019887
241	KJ019888	Mastadenovirus	Human adenovirus 7	Mastadenovirus_Human_adenovirus_7_KJ019888
242	KJ675568	Atadenovirus	Psittacine adenovirus 3	Atadenovirus_Psittacine_adenovirus_3_KJ675568
243	KJ364573	Mastadenovirus	Human adenovirus 21	Mastadenovirus_Human_adenovirus_21_KJ364573
244	KJ364574	Mastadenovirus	Human adenovirus 21	Mastadenovirus_Human_adenovirus_21_KJ364574
245	KJ364575	Mastadenovirus	Human adenovirus 21	Mastadenovirus_Human_adenovirus_21_KJ364575
246	AY594254	Mastadenovirus	Human adenovirus E4	Mastadenovirus_Human_adenovirus_E4_AY594254
247	KJ364576	Mastadenovirus	Human adenovirus 21	Mastadenovirus_Human_adenovirus_21_KJ364576
248	KJ364577	Mastadenovirus	Human adenovirus 21	Mastadenovirus_Human_adenovirus_21_KJ364577
249	KJ364578	Mastadenovirus	Human adenovirus 21	Mastadenovirus_Human_adenovirus_21_KJ364578
250	KJ364579	Mastadenovirus	Human adenovirus 21	Mastadenovirus_Human_adenovirus_21_KJ364579
251	KJ364580	Mastadenovirus	Human adenovirus 21	Mastadenovirus_Human_adenovirus_21_KJ364580
252	KJ364581	Mastadenovirus	Human adenovirus 21	Mastadenovirus_Human_adenovirus_21_KJ364581
253	KJ364582	Mastadenovirus	Human adenovirus 21	Mastadenovirus_Human_adenovirus_21_KJ364582
254	KJ364583	Mastadenovirus	Human adenovirus 21	Mastadenovirus_Human_adenovirus_21_KJ364583
255	KJ364584	Mastadenovirus	Human adenovirus 21	Mastadenovirus_Human_adenovirus_21_KJ364584
256	KJ364585	Mastadenovirus	Human adenovirus 21	Mastadenovirus_Human_adenovirus_21_KJ364585
257	AY594255	Mastadenovirus	Human adenovirus 7	Mastadenovirus_Human_adenovirus_7_AY594255
258	KJ364586	Mastadenovirus	Human adenovirus 21	Mastadenovirus_Human_adenovirus_21_KJ364586
259	KJ364587	Mastadenovirus	Human adenovirus 21	Mastadenovirus_Human_adenovirus_21_KJ364587
260	KJ364588	Mastadenovirus	Human adenovirus 21	Mastadenovirus_Human_adenovirus_21_KJ364588
261	KJ364589	Mastadenovirus	Human adenovirus 21	Mastadenovirus_Human_adenovirus_21_KJ364589
262	KJ364590	Mastadenovirus	Human adenovirus 21	Mastadenovirus_Human_adenovirus_21_KJ364590
263	KJ364591	Mastadenovirus	Human adenovirus 21	Mastadenovirus_Human_adenovirus_21_KJ364591
264	KJ364592	Mastadenovirus	Human adenovirus 21	Mastadenovirus_Human_adenovirus_21_KJ364592
265	KJ452170	Atadenovirus	Duck adenovirus 1	Atadenovirus_Duck_adenovirus_1_KJ452170
266	KJ452171	Atadenovirus	Duck adenovirus 1	Atadenovirus_Duck_adenovirus_1_KJ452171
267	KJ452172	Atadenovirus	Duck adenovirus 1	Atadenovirus_Duck_adenovirus_1_KJ452172
268	AY598970	Mastadenovirus	Human mastadenovirus B	Mastadenovirus_Human_mastadenovirus_B_AY598970
269	KP641339	Mastadenovirus	Human mastadenovirus D	Mastadenovirus_Human_mastadenovirus_D_KP641339
270	KP238322	Mastadenovirus	Skunk adenovirus PB1	Mastadenovirus_Skunk_adenovirus_PB1_KP238322
271	KP295475	Aviadenovirus	Fowl aviadenovirus C	Aviadenovirus_Fowl_aviadenovirus_C_KP295475
272	KT069550	Mastadenovirus	Human mastadenovirus B	Mastadenovirus_Human_mastadenovirus_B_KT069550
273	KP279748	Mastadenovirus	Human mastadenovirus B	Mastadenovirus_Human_mastadenovirus_B_KP279748
274	KT160425	Mastadenovirus	Equine adenovirus 2	Mastadenovirus_Equine_adenovirus_2_KT160425
275	LC066535	Mastadenovirus	Human mastadenovirus D	Mastadenovirus_Human_mastadenovirus_D_LC066535
276	KP329561	Mastadenovirus	Simian adenovirus 8	Mastadenovirus_Simian_adenovirus_8_KP329561
277	KP329562	Mastadenovirus	Simian adenovirus 11	Mastadenovirus_Simian_adenovirus_11_KP329562
278	KP329563	Mastadenovirus	Simian adenovirus 13	Mastadenovirus_Simian_adenovirus_13_KP329563
279	AY594256	Mastadenovirus	Human adenovirus 7	Mastadenovirus_Human_adenovirus_7_AY594256
280	KP329564	Mastadenovirus	Simian adenovirus 16	Mastadenovirus_Simian_adenovirus_16_KP329564
281	KP329565	Mastadenovirus	Simian adenovirus 19	Mastadenovirus_Simian_adenovirus_19_KP329565
282	KR135164	Aviadenovirus	Duck adenovirus 2	Aviadenovirus_Duck_adenovirus_2_KR135164
283	AB897885	Mastadenovirus	Human adenovirus D8	Mastadenovirus_Human_adenovirus_D8_AB897885
284	AC_000008	Mastadenovirus	Human adenovirus 5	Mastadenovirus_Human_adenovirus_5_AC_000008
285	AC_000010	Mastadenovirus	Simian adenovirus 21	Mastadenovirus_Simian_adenovirus_21_AC_000010
286	AC_000011	Mastadenovirus	Simian adenovirus 25	Mastadenovirus_Simian_adenovirus_25_AC_000011
287	AJ854486	Mastadenovirus	Human adenovirus D9	Mastadenovirus_Human_adenovirus_D9_AJ854486
288	X73487	Mastadenovirus	Human adenovirus 12	Mastadenovirus_Human_adenovirus_12_X73487
289	AY803294	Mastadenovirus	Human adenovirus 14	Mastadenovirus_Human_adenovirus_14_AY803294
290	AY737797	Mastadenovirus	Human adenovirus 34	Mastadenovirus_Human_adenovirus_34_AY737797
291	AY737798	Mastadenovirus	Human adenovirus 50	Mastadenovirus_Human_adenovirus_50_AY737798
292	AY599834	Mastadenovirus	Human adenovirus B3	Mastadenovirus_Human_adenovirus_B3_AY599834
293	AY599835	Mastadenovirus	Human adenovirus E4	Mastadenovirus_Human_adenovirus_E4_AY599835
294	AY599836	Mastadenovirus	Human adenovirus B3	Mastadenovirus_Human_adenovirus_B3_AY599836
295	AY599837	Mastadenovirus	Human adenovirus E4	Mastadenovirus_Human_adenovirus_E4_AY599837
296	AY601633	Mastadenovirus	Human adenovirus 21	Mastadenovirus_Human_adenovirus_21_AY601633
297	AY601634	Mastadenovirus	Human adenovirus 7	Mastadenovirus_Human_adenovirus_7_AY601634
298	AY601636	Mastadenovirus	Human adenovirus 16	Mastadenovirus_Human_adenovirus_16_AY601636
299	U46933	Aviadenovirus	Fowl adenovirus 1	Aviadenovirus_Fowl_adenovirus_1_U46933
300	AY601635	Mastadenovirus	Human adenovirus 5	Mastadenovirus_Human_adenovirus_5_AY601635
301	AY771780	Mastadenovirus	Simian adenovirus 1	Mastadenovirus_Simian_adenovirus_1_AY771780
302	AY875648	Mastadenovirus	Human adenovirus 46	Mastadenovirus_Human_adenovirus_46_AY875648
303	DQ106414	Atadenovirus	Snake adenovirus 1	Atadenovirus_Snake_adenovirus_1_DQ106414
304	DQ086466	Mastadenovirus	Human adenovirus B3	Mastadenovirus_Human_adenovirus_B3_DQ086466
305	DQ393829	Mastadenovirus	Human adenovirus 49	Mastadenovirus_Human_adenovirus_49_DQ393829
306	DQ099432	Mastadenovirus	Human mastadenovirus B	Mastadenovirus_Human_mastadenovirus_B_DQ099432
307	DQ105654	Mastadenovirus	Human mastadenovirus B	Mastadenovirus_Human_mastadenovirus_B_DQ105654
308	DQ792570	Mastadenovirus	Simian adenovirus 7	Mastadenovirus_Simian_adenovirus_7_DQ792570
309	DQ900900	Mastadenovirus	Human adenovirus D37	Mastadenovirus_Human_adenovirus_D37_DQ900900
310	Y07760	Mastadenovirus	Canine adenovirus 1	Mastadenovirus_Canine_adenovirus_1_Y07760
311	EF121005	Mastadenovirus	Human adenovirus 64	Mastadenovirus_Human_adenovirus_64_EF121005
312	EF153473	Mastadenovirus	Human adenovirus 48	Mastadenovirus_Human_adenovirus_48_EF153473
313	EF153474	Mastadenovirus	Human adenovirus 26	Mastadenovirus_Human_adenovirus_26_EF153474
314	EF371058	Mastadenovirus	Human mastadenovirus E	Mastadenovirus_Human_mastadenovirus_E_EF371058
315	DQ315364	Mastadenovirus	Human adenovirus 41	Mastadenovirus_Human_adenovirus_41_DQ315364
316	FJ169625	Mastadenovirus	Human mastadenovirus D	Mastadenovirus_Human_mastadenovirus_D_FJ169625
317	EU835513	Mastadenovirus	Murine adenovirus 3	Mastadenovirus_Murine_adenovirus_3_EU835513
318	FJ404771	Mastadenovirus	Human adenovirus 22	Mastadenovirus_Human_adenovirus_22_FJ404771
319	FJ025931	Mastadenovirus	Simian adenovirus 18	Mastadenovirus_Simian_adenovirus_18_FJ025931
320	AB448767	Mastadenovirus	Human adenovirus D8	Mastadenovirus_Human_adenovirus_D8_AB448767
321	U77082	Mastadenovirus	Canine adenovirus 2	Mastadenovirus_Canine_adenovirus_2_U77082
322	AB448768	Mastadenovirus	Human adenovirus D8	Mastadenovirus_Human_adenovirus_D8_AB448768
323	AB448769	Mastadenovirus	Human adenovirus D8	Mastadenovirus_Human_adenovirus_D8_AB448769
324	AB448771	Mastadenovirus	Human adenovirus 19	Mastadenovirus_Human_adenovirus_19_AB448771
325	AB448772	Mastadenovirus	Human adenovirus 19	Mastadenovirus_Human_adenovirus_19_AB448772
326	AB448773	Mastadenovirus	Human adenovirus 19	Mastadenovirus_Human_adenovirus_19_AB448773
327	AB448774	Mastadenovirus	Human adenovirus 19	Mastadenovirus_Human_adenovirus_19_AB448774
328	AB448775	Mastadenovirus	Human adenovirus D37	Mastadenovirus_Human_adenovirus_D37_AB448775
329	AB448776	Mastadenovirus	Human adenovirus D37	Mastadenovirus_Human_adenovirus_D37_AB448776
330	AB448777	Mastadenovirus	Human adenovirus D37	Mastadenovirus_Human_adenovirus_D37_AB448777
331	AB448778	Mastadenovirus	Human adenovirus D37	Mastadenovirus_Human_adenovirus_D37_AB448778
332	Y09598	Atadenovirus	Duck adenovirus 1	Atadenovirus_Duck_adenovirus_1_Y09598
333	FJ349096	Mastadenovirus	Human adenovirus 6	Mastadenovirus_Human_adenovirus_6_FJ349096
334	FJ822614	Mastadenovirus	Human adenovirus 14	Mastadenovirus_Human_adenovirus_14_FJ822614
335	FJ824826	Mastadenovirus	Human adenovirus 28	Mastadenovirus_Human_adenovirus_28_FJ824826
336	FJ619037	Mastadenovirus	Human adenovirus 22	Mastadenovirus_Human_adenovirus_22_FJ619037
337	AB333801	Mastadenovirus	Human adenovirus 54	Mastadenovirus_Human_adenovirus_54_AB333801
338	FJ643676	Mastadenovirus	Human adenovirus B55	Mastadenovirus_Human_adenovirus_B55_FJ643676
339	FJ597732	Mastadenovirus	Human adenovirus 11a	Mastadenovirus_Human_adenovirus_11a_FJ597732
340	GQ478341	Mastadenovirus	Human adenovirus 7	Mastadenovirus_Human_adenovirus_7_GQ478341
341	GQ384080	Mastadenovirus	Human adenovirus 36	Mastadenovirus_Human_adenovirus_36_GQ384080
342	AM749299	Mastadenovirus	Human adenovirus 31	Mastadenovirus_Human_adenovirus_31_AM749299
343	AF030154	Mastadenovirus	Bovine adenovirus 3	Mastadenovirus_Bovine_adenovirus_3_AF030154
344	GU191019	Mastadenovirus	Human adenovirus 18	Mastadenovirus_Human_adenovirus_18_GU191019
345	GU226970	Mastadenovirus	Bat adenovirus TJM	Mastadenovirus_Bat_adenovirus_TJM_GU226970
346	HQ003817	Mastadenovirus	Human mastadenovirus C	Mastadenovirus_Human_mastadenovirus_C_HQ003817
347	AB562586	Mastadenovirus	Human adenovirus 15	Mastadenovirus_Human_adenovirus_15_AB562586
348	AB562587	Mastadenovirus	Human adenovirus 29	Mastadenovirus_Human_adenovirus_29_AB562587
349	AB562588	Mastadenovirus	Human mastadenovirus D	Mastadenovirus_Human_mastadenovirus_D_AB562588
350	HM770721	Mastadenovirus	Human adenovirus 56	Mastadenovirus_Human_adenovirus_56_HM770721
351	GU188428	Aviadenovirus	Fowl aviadenovirus C	Aviadenovirus_Fowl_aviadenovirus_C_GU188428
352	HM049560	Mastadenovirus	Murine adenovirus 2	Mastadenovirus_Murine_adenovirus_2_HM049560
353	AB605240	Mastadenovirus	Human mastadenovirus D	Mastadenovirus_Human_mastadenovirus_D_AB605240

## Sheet: T74-DB95-DB90-S7
TITLE: Accession Numbers and Protein IDs of Sequences in Dataset for Ancestral Sequence Reconstruction
No.	Accession	ProeinID	Species	Type	T74	DB95	DB90	S7
1	AB330093	BAG48789	A	12	Yes	Yes	Yes	Yes
2	DQ149610	AAZ99994	A	18	Yes	No	No	Yes
3	AM749299	CAO78638	A	31	Yes	Yes	Yes	Yes
4	JF964962	AEK79922	A	61	Yes	No	No	Yes
5	AY599834	AAW33168	B	3	Yes	Yes	Yes	Yes
6	AF065065	AAD03663	B	7	Yes	No	No	Yes
7	FJ841904	ACZ06785	B	11	Yes	No	No	No
8	DQ149612	AAZ99996	B	14	Yes	Yes	No	No
9	AY601636	AAW33444	B	16	Yes	Yes	Yes	No
10	AY008279	AAG21823	B	21	Yes	Yes	No	Yes
11	AY737797	AAW33485	B	34	Yes	Yes	No	No
12	AY271307	AAP92351	B	35	Yes	Yes	Yes	No
13	DQ149643	ABA00027	B	50	Yes	Yes	No	No
14	KF908851	AIS92536	B	55	Yes	No	No	No
15	JN860676	AET87148	B	66	Yes	No	No	Yes
16	JN860678	AET87230	B	68	Yes	No	No	No
17	LC177352	BAW32492	B	79	Yes	No	No	Yes
18	AF534906	AAQ10553	C	1	Yes	Yes	No	Yes
19	AF542120	AAO24095	C	2	Yes	Yes	Yes	Yes
20	AY601635	AAW65514	C	5	Yes	Yes	Yes	Yes
21	HQ413315	ADV03661	C	6	Yes	Yes	No	Yes
22	HQ003817	ADM46153	C	57	Yes	Yes	No	Yes
23	DQ149614	AAZ99998	D	8	Yes	Yes	No	Yes
24	AB245425	BAE66671	D	9	Yes	Yes	Yes	No
25	DQ149615	AAZ99999	D	10	Yes	Yes	No	No
26	DQ149616	ABA00000	D	13	Yes	Yes	No	No
27	AB562586	BAJ22290	D	15	Yes	No	No	No
28	HQ910407	ADY18429	D	17	Yes	Yes	No	No
29	DQ149618	ABA00002	D	19	Yes	Yes	No	No
30	DQ149619	ABA00003	D	20	Yes	Yes	No	Yes
31	DQ149620	ABA00004	D	22	Yes	Yes	No	No
32	DQ149621	ABA00005	D	23	Yes	Yes	No	No
33	DQ149622	ABA00006	D	24	Yes	Yes	No	No
34	DQ149623	ABA00007	D	25	Yes	Yes	No	No
35	DQ149624	ABA00008	D	26	Yes	Yes	Yes	No
36	DQ149625	ABA00009	D	27	Yes	Yes	No	No
37	FJ824826	ACQ91158	D	28	Yes	Yes	No	Yes
38	AB562587	BAJ22326	D	29	Yes	No	No	No
39	DQ149628	ABA00012	D	30	Yes	Yes	No	No
40	DQ149629	ABA00013	D	32	Yes	Yes	No	No
41	DQ149630	ABA00014	D	33	Yes	No	No	No
42	GQ384080	ACY04472	D	36	Yes	Yes	No	No
43	DQ149632	ABA00016	D	37	Yes	No	No	No
44	DQ149633	ABA00017	D	38	Yes	Yes	No	Yes
45	DQ149634	ABA00018	D	39	Yes	No	No	No
46	DQ149635	ABA00019	D	42	Yes	Yes	No	No
47	DQ149636	ABA00020	D	43	Yes	Yes	No	No
48	DQ149637	ABA00021	D	44	Yes	Yes	No	No
49	DQ149638	ABA00022	D	45	Yes	Yes	No	No
50	DQ149639	ABA00023	D	46	Yes	Yes	No	No
51	DQ149640	ABA00024	D	47	Yes	Yes	No	No
52	EF153473	ABO61301	D	48	Yes	Yes	No	No
53	DQ149641	ABA00025	D	49	Yes	Yes	No	No
54	DQ149642	ABA00026	D	51	Yes	Yes	No	No
55	AB605243	BAJ46350	D	53	Yes	No	No	No
56	NC_012959	YP_003038612	D	54	Yes	No	No	No
57	HM770721	ADM66117	D	56	Yes	No	No	No
58	HQ883276	ADW95419	D	58	Yes	Yes	Yes	No
59	JF799911	AEI91289	D	59	Yes	No	No	No
60	HQ007053	AEK87026	D	60	Yes	No	No	No
61	JN162671	AEL78842	D	62	Yes	Yes	No	No
62	JN935766	AEV92966	D	63	Yes	No	No	No
63	EF121005	ABN10535	D	64	Yes	No	No	No
64	AP012285	BAL41721	D	65	Yes	No	No	No
65	AP012302	BAL63187	D	67	Yes	No	No	No
66	JN226748	AFK92217	D	69	Yes	No	No	No
67	KP641339	AKI33526	D	70	Yes	No	No	No
68	KF268207	AGT76762	D	71	Yes	No	No	No
69	KF268335	AGT78001	D	72	Yes	No	No	Yes
70	KX827426	APD28385	D	73	Yes	No	No	No
71	AF065064	AAD03660	E	4	Yes	Yes	No	Yes
72	KU162869	AMQ95234	F	40	Yes	Yes	Yes	Yes
73	DQ315364	ACH90432	F	41	Yes	Yes	Yes	Yes
74	DQ923122	ABK35044	G	52	Yes	Yes	Yes	Yes
